# Supplementary material for: PCTAIRE1-Knockdown Sensitizes Cancer Cells to TNF Family Cytokines
Source: PLoS One. 2015 Mar 19;10(3):e0119404. doi: 10.1371/journal.pone.0119404 (PMC4366397; doi:10.1371/journal.pone.0119404)
Supplement: S1 Dataset — (XLSX) [file pone.0119404.s001.xlsx]

## Sheet: RSHI_genecentric_results_PAB_11
			AMBION siRNA IDs			viability (no treatment)			viability ratio CH11/control			Z scores			P values			Gene Score
Gene Symbol	Full Gene Name	Gene ID	siRNA ID 1	siRNA ID 2	siRNA ID 3	siRNA1	siRNA2	siRNA3	siRNA1	siRNA2	siRNA3	siRNA1	siRNA2	siRNA3	siRNA1	siRNA2	siRNA3	average Z score	combined P value
MYL3	myosin, light polypeptide 3, alkali; ventricular, skeletal, slow	4634	8173	8264	8080	0.316536	0.248193	0.695751	0.0643395	0.0990405	0.163019	-3.78289	-2.87798	-1.83254	9.76701e-06	0.000797695	0.037148	-2.83114	1.59482e-05
CAD	carbamoyl-phosphate synthetase 2, aspartate transcarbamylase, and dihydroorotase	790	117889	117890		0.488314	0.666535		0.0601185	0.179761		-3.92524	-1.62745		4.65391e-06	0.0749124		-2.77635	0.000557875
SLC6A20	solute carrier family 6 (neurotransmitter transporter), member 20	54716	117598	117597		0.438712	0.920298		0.0769734	0.14801		-3.40678	-2.03517		1.57799e-08	0.0235394		-2.72097	0.000729092
ENPP5	ectonucleotide pyrophosphatase/phosphodiesterase 5 (putative function)	59084	29405	29495		0.752006	0.404587		0.0586045	0.215897		-3.97875	-1.24319		3.13056e-06	0.152465		-2.61097	0.00122534
PCTK1	PCTAIRE protein kinase 1	5127	1472	1566	1656	0.533881	0.528793	0.30961	0.0574331	0.127339	0.197637	-4.02111	-2.35074	-1.42857	2.34514e-06	0.00769535	0.120422	-2.60014	8.09181e-05
ADH5B	alcohol dehydrogenase 5B	285802	213290	213272		0.638043	0.219162		0.0622782	0.212203		-3.8512	-1.2794		9.01225e-06	0.236606		-2.5653	0.00151042
CFLAR	CASP8 and FADD-like apoptosis regulator	8837	5009	4822		0.55595	0.333529		0.059522	0.257052		-3.94616	-0.87716		5.30948e-06	0.532388		-2.41166	0.0029805
PAPSS2	3-phosphoadenosine 5-phosphosulfate synthase 2	9060	1557	1463		0.779933	0.35191		0.0966229	0.172065		-2.92982	-1.71925		0.000564406	0.0533038		-2.32453	0.00430261
LOC57168	LOC57168	57168	112097	112098	112099	0.460421	0.387983	0.618467	0.121793	0.13226	0.133209	-2.44416	-2.27119	-2.25619	0.00484518	0.00434477	0.0131716	-2.32385	0.000473242
SLC1A6	solute carrier family 1 (high affinity aspartate/glutamate transporter), member 6	6511	117299	117300		0.57923	0.521647		0.0452304	0.377616		-4.52218	-0.0703333		1.10114e-07	0.918286		-2.29626	0.00484819
FDXR	ferredoxin reductase	2232	111427	111426	111428	0.692656	0.241773	0.348188	0.106951	0.137695	0.152067	-2.71677	-2.18671	-1.97844	0.00212109	0.0136789	0.026858	-2.29397	0.000566574
SLC29A2	solute carrier family 29 (nucleoside transporters), member 2	3177	116977	116978		0.382326	0.405241		0.078244	0.222314		-3.37243	-1.18174		8.84274e-05	0.22281		-2.27709	0.00523354
PDGFRL	platelet-derived growth factor receptor-like	5157	107981	107982	107983	0.847885	0.69523	0.441292	0.0654065	0.116315	0.30532	-3.74839	-2.5407	-0.516161	1.42605e-05	0.00315252	0.649971	-2.26842	0.000660941
PPP1R11	protein phosphatase 1, regulatory (inhibitor) subunit 11	6992	6125	139873		0.540631	0.488762		0.131334	0.133629		-2.28594	-2.2496		0.00957864	0.0107037		-2.26777	0.00543259
TIMM8B	translocase of inner mitochondrial membrane 8 homolog B (yeast)	26521	20233	133969		0.434479	0.169142		0.0932046	0.192924		-3.00539	-1.47921		0.000605509	0.126937		-2.2423	0.00602406
ERBB2	v-erb-b2 erythroblastic leukemia viral oncogene homolog 2, neuro/glioblastoma derived oncogene homolog (avian)	2064	103546	103552	42836	0.502331	0.325943	0.555823	0.0469568	0.110556	0.473311	-4.4436	-2.64723	0.403517	1.60604e-07	0.00182262	0.476441	-2.22911	0.000834584
FLJ46361	FLJ46361	375940	115155	115154	115156	0.626223	0.540096	0.279905	0.090769	0.111876	0.242357	-3.06093	-2.62233	-1.00066	0.00039099	0.00272811	0.304937	-2.22797	0.000837113
MLYCD	malonyl-CoA decarboxylase	23417	118771	118770		0.347664	0.645533		0.0734042	0.253645		-3.50638	-0.905155		4.48095e-05	0.370832		-2.20577	0.00697452
SLC17A6	solute carrier family 17 (sodium-dependent inorganic phosphate cotransporter), member 6	57084	117607	117606		0.286994	0.321159		0.116725	0.159565		-2.53332	-1.87748		0.0036912	0.0367043		-2.2054	0.0069792
P4HB	procollagen-proline, 2-oxoglutarate 4-dioxygenase (proline 4-hydroxylase), beta polypeptide (protein disulfide isomerase; thyroid hormone binding protein p55)	5034	8956	9049	110789	0.717821	0.517745	0.7379	0.112085	0.135393	0.171454	-2.61842	-2.22207	-1.72671	0.00146438	0.00772411	0.0539951	-2.18907	0.00104721
IMPDH2	IMP (inosine monophosphate) dehydrogenase 2	3615	106308	106309	9126	0.380792	0.788708	0.597683	0.110245	0.128465	0.183847	-2.65315	-2.33227	-1.5803	0.00218934	0.00816144	0.0823211	-2.18858	0.00105025
PDE10A	phosphodiesterase 10A	10846	18335	18426		0.359512	0.409302		0.109232	0.182839		-2.67251	-1.59184		0.00262065	0.0818033		-2.13217	0.00929187
PMPCA	peptidase (mitochondrial processing) alpha	23203	113483	136801		0.583872	0.408984		0.10695	0.18679		-2.71679	-1.54699		0.00178422	0.092446		-2.13189	0.00930213
SLC23A2	solute carrier family 23 (nucleobase transporters), member 2	9962	117313	117311		0.632585	0.779434		0.135205	0.148844		-2.22499	-2.02338		0.0120184	0.019089		-2.12419	0.00958024
PPP1CC	protein phosphatase 1, catalytic subunit, gamma isoform	5501	105830	105829		0.34761	0.857975		0.10459	0.194909		-2.7636	-1.45773		0.00150212	0.120644		-2.11066	0.0100909
SLC28A3	solute carrier family 28 (sodium-coupled nucleoside transporter), member 3	64078	120141	120140		0.557209	0.206024		0.0982557	0.208568		-2.89467	-1.31564		0.000642367	0.147179		-2.10515	0.0103058
ATP5C1	ATP synthase, H+ transporting, mitochondrial F1 complex, gamma polypeptide 1	509	117319	120426		0.546105	1.02169		0.137176	0.150922		-2.19463	-1.9943		0.0110488	0.0265176		-2.09446	0.0107298
P4HA1	procollagen-proline, 2-oxoglutarate 4-dioxygenase (proline 4-hydroxylase), alpha polypeptide I	5033	110788	106319	110786	0.234492	0.228545	0.272567	0.0721734	0.0842932	0.508582	-3.54185	-3.21621	0.554294	3.71669e-05	5.54862e-05	0.377002	-2.06792	0.00206503
SPINT1	serine protease inhibitor, Kunitz type 1	6692	122120	122119		0.482155	0.226768		0.121947	0.176018		-2.44151	-1.6716		0.00543447	0.0576549		-2.05656	0.0123736
SLK	STE20-like kinase (yeast)	9748	959	957		0.347152	0.718847		0.0730316	0.296054		-3.51706	-0.580816		4.2148e-05	0.616221		-2.04894	0.0127406
SLC17A8	solute carrier family 17 (sodium-dependent inorganic phosphate cotransporter), member 8	246213	117740	117741		0.63881	0.493276		0.137208	0.158589		-2.19415	-1.89034		0.0111294	0.0361876		-2.04224	0.0130491
PTPN6	protein tyrosine phosphatase, non-receptor type 6	5777	105912	105911		0.509126	0.655334		0.0736569	0.302207		-3.49917	-0.537663		4.7511e-05	0.657337		-2.01842	0.0142602
SRMS	src-related kinase lacking C-terminal regulatory tyrosine and N-terminal myristylation sites	6725	1133	1131		0.528233	0.404491		0.0767058	0.290577		-3.41408	-0.619989		6.93025e-05	0.584906		-2.01704	0.0143312
BTN2A1	butyrophilin, subfamily 2, member A1	11120	19036	19224	19132	0.552273	0.51363	0.640069	0.0705229	0.0788433	0.601774	-3.59039	-3.35643	0.907268	2.78678e-05	8.10713e-05	0.187332	-2.01318	0.00277147
PLA2G2D	phospholipase A2, group IID	26279	19919	20012	20104	0.436825	0.400858	0.457008	0.116365	0.135357	0.215407	-2.53981	-2.22264	-1.24796	0.0030533	0.0121487	0.188051	-2.00347	0.00290704
ITGB7	integrin, beta 7	3695	9130	8948		0.35075	0.242098		0.102128	0.22154		-2.81358	-1.18906		0.000889277	0.218685		-2.00132	0.0151701
DHX16	DEAH (Asp-Glu-Ala-His) box polypeptide 16	8449	4770	4959	4866	0.530987	0.635756	0.574301	0.109506	0.153808	0.203619	-2.66725	-1.95456	-1.36602	0.00221289	0.0280667	0.138809	-1.99594	0.00302451
PPP1R14D	protein phosphatase 1, regulatory (inhibitor) subunit 14D	54866	25405	132046	25309	0.636829	0.547498	0.983014	0.0635355	0.164694	0.333615	-3.80927	-1.8111	-0.330239	4.59176e-06	0.0451599	0.816585	-1.98354	0.00323264
CYP2A7	cytochrome P450, family 2, subfamily A, polypeptide 7	1549	44772	44868	2270	0.668431	0.514313	0.338219	0.106312	0.140305	0.23433	-2.72934	-2.14732	-1.07131	0.00178406	0.0156019	0.286912	-1.98266	0.00324305
OPN4	opsin 4 (melanopsin)	94233	6308	6216	46431	0.470728	0.288679	0.699204	0.0966321	0.0973748	0.373777	-2.92962	-2.91356	-0.0917711	0.000746247	0.00084423	0.92812	-1.97832	0.00332115
PDE6G	phosphodiesterase 6G, cGMP-specific, rod, gamma	5148	11762	46026		0.689397	0.236286		0.136937	0.168889		-2.19829	-1.75833		0.0137715	0.0575285		-1.97831	0.0164845
CACNA1I	calcium channel, voltage-dependent, alpha 1I subunit	8911	104762	105503	104760	0.539657	0.604754	0.442373	0.0586877	0.184036	0.32606	-3.97578	-1.57815	-0.378288	3.0006e-06	0.0616446	0.785657	-1.9774	0.00333835
GPR37L1	G-protein coupled receptor 37 like 1	9283	45090	45000	5316	0.598606	0.186939	0.641212	0.0541926	0.241866	0.269963	-4.14295	-1.00491	-0.774353	1.17435e-06	0.152606	0.461107	-1.97407	0.00339714
APXL	apical protein-like (Xenopus laevis)	357	104377	104378		0.89779	0.672436		0.149323	0.156056		-2.01664	-1.92412		0.0254826	0.0317572		-1.97038	0.0169616
KCNMB1	potassium large conductance calcium-activated channel, subfamily M, beta member 1	3779	105446	105448	105447	0.737215	1.13055	0.46249	0.10879	0.136099	0.24156	-2.68101	-2.21117	-1.00757	0.00216233	0.0126011	0.393314	-1.96658	0.00352614
PLA2G5	phospholipase A2, group V	5322	9239	9143		0.720206	0.631387		0.145626	0.162011		-2.06923	-1.84556		0.0202593	0.0404561		-1.95739	0.0177692
OR3A2	olfactory receptor, family 3, subfamily A, member 2	4995	4233	4415		0.529271	0.655104		0.133675	0.178074		-2.24887	-1.64723		0.0105779	0.0740583		-1.94805	0.0183715
UGT2B15	UDP glycosyltransferase 2 family, polypeptide B15	7366	9400	9322	9232	0.475722	0.596031	0.767014	0.0935591	0.173778	0.227628	-2.99742	-1.69846	-1.13218	0.000542095	0.059717	0.227436	-1.94269	0.0039888
SLC7A3	solute carrier family 7 (cationic amino acid transporter, y+ system), member 3	84889	116470	118948		0.636268	0.571888		0.11637	0.20994		-2.53972	-1.30189		0.00354728	0.166081		-1.9208	0.0202316
GRM2	glutamate receptor, metabotropic 2	2912	1928	1745	1839	0.371729	0.633345	0.927513	0.135841	0.156195	0.183969	-2.21516	-1.92225	-1.57891	0.0123293	0.0319484	0.0849074	-1.90544	0.00481799
SLC6A6	solute carrier family 6 (neurotransmitter transporter, taurine), member 6	6533	117123	117122		0.654609	0.330026		0.0722526	0.344935		-3.53956	-0.260236		3.67329e-05	0.890509		-1.8999	0.0217852
PRPS2	phosphoribosyl pyrophosphate synthetase 2	5634	337	338		0.249411	0.710853		0.113981	0.218877		-2.58322	-1.21443		0.00314729	0.2031		-1.89883	0.0218483
TAS2R9	taste receptor, type 2, member 9	50835	6151	6338		0.281081	0.812371		0.0903786	0.277472		-3.06998	-0.716804		0.000344339	0.496241		-1.89339	0.0222726
NMNAT1	nicotinamide nucleotide adenylyltransferase 1	64802	30300	30205	30392	0.388826	0.427117	0.627593	0.0638036	0.0744706	0.840922	-3.80044	-3.47612	1.60924	8.03233e-06	5.66291e-05	0.0238535	-1.88911	0.00525471
CYP24A1	cytochrome P450, family 24, subfamily A, polypeptide 1	1591	106233	106234		0.601176	0.249495		0.114916	0.222993		-2.56609	-1.17535		0.00320404	0.21242		-1.87072	0.0240784
ARG2	arginase, type II	384	119112	119113	119114	0.327819	0.324223	0.634048	0.0775047	0.11721	0.455139	-3.39235	-2.52462	0.321384	6.20777e-05	0.00658848	0.549112	-1.86519	0.00590048
TXNDC3	thioredoxin domain containing 3 (spermatozoa)	51314	121793	121794	121792	0.384268	0.414745	0.670591	0.049435	0.210801	0.39848	-4.33571	-1.2933	0.0424882	3.17957e-07	0.170103	0.801507	-1.86217	0.00599298
CA5B	carbonic anhydrase VB, mitochondrial	11238	118918	118919	118917	0.454666	0.543466	0.581447	0.0858974	0.204943	0.237783	-3.17666	-1.35242	-1.04063	0.000238452	0.149994	0.295694	-1.85657	0.00614899
LOC90701	SEC11-like 3 (S. cerevisiae)	90701	35249	105768		0.492348	0.323037		0.0783017	0.333926		-3.37089	-0.328285		9.2065e-05	0.806857		-1.84959	0.0258991
PTPRK	protein tyrosine phosphatase, receptor type, K	5796	104616	104615		0.239449	0.715296		0.146832	0.178414		-2.05194	-1.64323		0.0242252	0.0662428		-1.84758	0.0260551
PMVK	phosphomevalonate kinase	10654	818	820		0.547762	0.644335		0.123489	0.213301		-2.41514	-1.26856		0.00587864	0.172835		-1.84185	0.0265697
ADAMTS9	a disintegrin-like and metalloprotease (reprolysin type) with thrombospondin type 1 motif, 9	56999	28251	104228		1.05657	0.432162		0.114112	0.230886		-2.58081	-1.10238		0.0028003	0.254508		-1.8416	0.0265948
SLC4A1	solute carrier family 4, anion exchanger, member 1 (erythrocyte membrane protein band 3, Diego blood group)	6521	116832	119943		0.541044	0.285646		0.151847	0.173765		-1.98147	-1.69863		0.0140009	0.0632037		-1.84005	0.0267296
GAL3ST1	galactose-3-O-sulfotransferase 1	9514	45093	45004	15435	0.67815	0.46137	0.62254	0.0538325	0.157679	0.504957	-4.15693	-1.90242	0.539288	9.6653e-07	0.0329749	0.384887	-1.84002	0.00668237
ADCY6	adenylate cyclase 6	112	119777	119778	119776	0.775852	0.557809	0.403675	0.120941	0.126612	0.280958	-2.45888	-2.36276	-0.690607	0.00433536	0.00597451	0.548703	-1.83742	0.00675235
CGI-04	tyrosyl-tRNA synthetase 2 (mitochondrial)	51067	120546	120548	120547	0.334166	0.582936	0.639928	0.150026	0.162401	0.180534	-2.00678	-1.84051	-1.61846	0.0247489	0.0406088	0.0763559	-1.82192	0.00727657
GPR34	G protein-coupled receptor 34	2857	2101	2191	2006	0.248415	0.357869	0.745593	0.110494	0.169699	0.23631	-2.64841	-1.74829	-1.05366	0.00202981	0.0630695	0.27995	-1.81679	0.00746127
PPP4R1	protein phosphatase 4, regulatory subunit 1	9989	104759	104763	104761	0.278477	1.08687	0.32083	0.0629406	0.254606	0.276996	-3.82901	-0.897221	-0.720401	7.90136e-06	0.38936	0.49854	-1.81554	0.00751513
IDH1	isocitrate dehydrogenase 1 (NADP+), soluble	3417	17086	17182		0.653517	0.409354		0.152448	0.178502		-1.97319	-1.6422		0.0273571	0.0621814		-1.8077	0.0298014
KCNJ12	potassium inwardly-rectifying channel, subfamily J, member 12	3768	42466	105500		0.429472	0.459527		0.142382	0.19193		-2.1165	-1.49005		0.0174179	0.0851155		-1.80327	0.0302447
ABCB5	ATP-binding cassette, sub-family B (MDR/TAP), member 5	340273	117802	117801	117803	0.432796	0.449168	0.404955	0.0535215	0.194562	0.434886	-4.16909	-1.46147	0.225892	9.83874e-07	0.112038	0.602464	-1.80156	0.00804455
KCNH8	potassium voltage-gated channel, subfamily H (eag-related), member 8	131096	104862	104861		0.648473	0.655456		0.0795952	0.345538		-3.33651	-0.256568		0.000102943	0.918911		-1.79654	0.0309527
SEPHS2	selenophosphate synthetase 2	22928	882	883		0.284605	0.702005		0.108983	0.252458		-2.6773	-0.914998		0.00174196	0.18072		-1.79615	0.0309766
TXNL2	thioredoxin-like 2	10539	117400	117402		0.423082	0.675998		0.0807502	0.342736		-3.30629	-0.273651		0.000126165	0.789183		-1.78997	0.0316331
G6PC	glucose-6-phosphatase, catalytic (glycogen storage disease type I, von Gierke disease)	2538	104438	104440		0.409296	0.461236		0.165672	0.168454		-1.79868	-1.76375		0.0523452	0.0505834		-1.78121	0.0325366
B3GNT7	UDP-GlcNAc:betaGal beta-1,3-N-acetylglucosaminyltransferase 7	93010	38041	37864	37955	0.481544	0.395334	0.528455	0.0811691	0.1873	0.316069	-3.29544	-1.54127	-0.443579	0.000127283	0.0958521	0.756229	-1.7601	0.00977691
AOC2	amine oxidase, copper containing 2 (retina-specific)	314	117444	108259	108260	0.681901	0.603593	0.279196	0.126836	0.170844	0.222335	-2.35904	-1.73418	-1.18154	0.00765474	0.0487663	0.266154	-1.75826	0.0098537
M160	M160	283316	110376	112416	110378	0.510723	0.530386	0.519117	0.112552	0.156498	0.273879	-2.60969	-1.91819	-0.744141	0.00273686	0.0327407	0.483218	-1.75734	0.00989861
BIRC5	baculoviral IAP repeat-containing 5 (survivin)	332	121295	121296	121294	0.669202	0.311618	0.615954	0.120175	0.136355	0.297093	-2.47222	-2.20722	-0.573468	0.00470048	0.0127077	0.624018	-1.75097	0.0101985
ADCY1	adenylate cyclase 1 (brain)	107	119825	119824	119823	0.67683	0.277004	0.73286	0.0930906	0.120411	0.436293	-3.00795	-2.46811	0.23267	0.000460138	0.00540845	0.633983	-1.7478	0.0103597
ASMTL	acetylserotonin O-methyltransferase-like	8623	111435	111436	111437	0.576468	0.801318	0.592688	0.122439	0.182397	0.219966	-2.43305	-1.59692	-1.20402	0.00565025	0.0810445	0.208	-1.74466	0.0104994
HCRTR2	hypocretin (orexin) receptor 2	3062	3969	4063		0.259685	0.329162		0.140157	0.208573		-2.14953	-1.31559		0.0153117	0.101125		-1.73256	0.0381272
MAP4K2	mitogen-activated protein kinase kinase kinase kinase 2	5871	550	103643	103590	0.675018	0.67535	0.612555	0.112953	0.182093	0.243008	-2.60223	-1.60041	-0.99503	0.00322635	0.0682793	0.311832	-1.73256	0.011107
FARSLA	phenylalanine-tRNA synthetase-like, alpha subunit	2193	117897	117896		0.245376	0.468371		0.157042	0.186239		-1.9109	-1.55318		0.0341606	0.0920137		-1.73204	0.0381889
RXRB	retinoid X receptor, beta	6257	6318	6131		0.391543	0.826281		0.0839265	0.348639		-3.22535	-0.237826		0.000191402	0.937704		-1.73159	0.0382708
DHRS4	dehydrogenase/reductase (SDR family) member 4	10901	28931	28836	29017	0.325624	0.424653	0.43512	0.0967366	0.111665	0.464819	-2.92736	-2.62629	0.365533	0.000617603	0.00146586	0.501303	-1.72937	0.0112849
KLK11	kallikrein 11	11012	37657	37563		0.411965	0.588292		0.13466	0.21911		-2.23346	-1.21219		0.00956063	0.205425		-1.72283	0.0393388
CARM1	coactivator-associated arginine methyltransferase 1	10498	112503	112502	112501	0.225563	0.221557	0.484238	0.152314	0.163154	0.204846	-1.97503	-1.83081	-1.35342	0.0258594	0.0401047	0.148898	-1.71976	0.0117789
FREB	Fc receptor-like and mucin-like 1	84824	112278	112277		0.332603	0.401538		0.136869	0.216262		-2.19933	-1.23965		0.00973127	0.191128		-1.71949	0.0397614
ARHN	Rho family GTPase 2	8153	120431	120432	120430	0.394714	0.308501	0.52772	0.106536	0.172981	0.276552	-2.72492	-1.70811	-0.723765	0.00173865	0.0598587	0.499595	-1.71893	0.0118281
DNA2L	DNA2 DNA replication helicase 2-like (yeast)	1763	122153	122152		0.627705	1.13676		0.1305	0.22765		-2.29931	-1.13198		0.0121342	0.243468		-1.71565	0.0402544
SMS	spermine synthase	6611	14896	117901	117900	0.875218	0.670689	0.231207	0.131451	0.159905	0.244287	-2.28407	-1.873	-0.984016	0.00715316	0.0366305	0.341208	-1.71369	0.0121126
ATP6V0A1	ATPase, H+ transporting, lysosomal V0 subunit a isoform 1	535	117324	107652		0.343085	0.597332		0.168786	0.177331		-1.75961	-1.65601		0.0515949	0.0384799		-1.70781	0.0412681
LOC56901	LOC56901	56901	112082	27996		0.432261	0.375344		0.132934	0.226054		-2.26054	-1.14675		0.0101885	0.230969		-1.70364	0.0418226
NDUFA2	NADH dehydrogenase (ubiquinone) 1 alpha subcomplex, 2, 8kDa	4695	11615	11711		0.348087	0.740771		0.143006	0.211023		-2.10732	-1.2911		0.0178743	0.151262		-1.69921	0.0424129
AOX1	aldehyde oxidase 1	316	116949	116951		0.596096	0.553383		0.115095	0.262311		-2.56282	-0.834677		0.00343176	0.40585		-1.69875	0.0424822
LIG3	ligase III, DNA, ATP-dependent	3980	121669	121670		0.75504	0.386239		0.125609	0.241259		-2.37944	-1.01019		0.00650862	0.299636		-1.69481	0.0430109
GART	phosphoribosylglycinamide formyltransferase, phosphoribosylglycinamide synthetase, phosphoribosylaminoimidazole synthetase	2618	110719	110720	110718	0.593035	0.245832	0.643173	0.0453162	0.259312	0.449884	-4.5182	-0.858802	0.297021	9.99189e-08	0.402094	0.565128	-1.69333	0.0133229
ALK	anaplastic lymphoma kinase (Ki-1)	238	499	500	501	0.643827	0.633831	0.40737	0.120006	0.1888	0.234127	-2.47516	-1.52453	-1.07313	0.00483408	0.0956081	0.268354	-1.69094	0.0134344
ZA20D1	zinc finger, A20 domain containing 1	56957	121861	121860		0.347786	0.609037		0.140575	0.216921		-2.14329	-1.23326		0.0155096	0.198002		-1.68828	0.043904
EPHA4	EPH receptor A4	2043	525	524		0.611451	0.547696		0.0892963	0.342206		-3.09525	-0.276898		0.000350954	0.901216		-1.68607	0.044233
CDKN1B	cyclin-dependent kinase inhibitor 1B (p27, Kip1)	1027	118712	118714		0.604731	0.710173		0.0719906	0.427673		-3.54718	0.190807		3.63795e-05	0.654874		-1.67819	0.0453628
TAP1	transporter 1, ATP-binding cassette, sub-family B (MDR/TAP)	6890	116873	116872		0.750928	0.670203		0.0989924	0.313697		-2.879	-0.459381		0.000921414	0.737636		-1.66919	0.0466298
CYSLTR2	cysteinyl leukotriene receptor 2	57105	6005	6093	5910	0.398493	0.614767	0.759327	0.0817399	0.107797	0.627375	-3.28074	-2.70024	0.99467	0.000140964	0.00196035	0.159389	-1.6621	0.0153217
SCN1A	sodium channel, voltage-gated, type I, alpha	6323	104583	104581		0.78796	0.621988		0.174843	0.179052		-1.68566	-1.63575		0.0627122	0.0588104		-1.6607	0.0478589
ATP1B3	ATPase, Na+/K+ transporting, beta 3 polypeptide	483	120224	120223	120225	1.0058	0.578341	0.945708	0.0809133	0.102701	0.670786	-3.30206	-2.80185	1.13503	0.000127314	0.000838994	0.107629	-1.65629	0.0157261
DDT	D-dopachrome tautomerase	1652	116963	41731	116964	0.698434	0.494507	0.391528	0.0644669	0.205819	0.421512	-3.77874	-1.34347	0.160365	1.01853e-05	0.152821	0.815792	-1.65395	0.0158778
LY6G5B	lymphocyte antigen 6 complex, locus G5B	58496	42549	42389	42474	0.726929	0.622458	0.290659	0.0307745	0.169964	1.07205	-5.33002	-1.74502	2.11866	2.23123e-10	0.0541242	0.0134215	-1.65213	0.0160709
PPP2R4	protein phosphatase 2A, regulatory subunit B (PR 53)	5524	104993	104995	104994	0.405198	0.664652	0.667518	0.111688	0.137569	0.367596	-2.62586	-2.18864	-0.126754	0.00422499	0.0137413	0.941552	-1.64709	0.0163532
DLD	dihydrolipoamide dehydrogenase (E3 component of pyruvate dehydrogenase complex, 2-oxo-glutarate complex, branched chain keto acid dehydrogenase complex)	1738	7806	105954	105955	0.446143	0.523889	0.550019	0.155577	0.159343	0.228794	-1.93057	-1.88039	-1.12147	0.0373725	0.0364188	0.216552	-1.64414	0.0165567
SLC26A7	solute carrier family 26, member 7	115111	117730	120067		0.458073	0.350967		0.113688	0.280112		-2.58862	-0.696936		0.00314904	0.52375		-1.64278	0.0506021
FKBP11	FK506 binding protein 11, 19 kDa	51303	118115	108908	117532	0.466579	0.465275	0.521267	0.135048	0.181895	0.232403	-2.22744	-1.6027	-1.08863	0.0114545	0.079117	0.26448	-1.63959	0.016893
FKBP10	FK506 binding protein 10, 65 kDa	60681	118117	118118	109408	0.425087	0.582797	0.547135	0.084532	0.15005	0.45775	-3.21027	-2.00645	0.333384	0.000191472	0.0227762	0.534057	-1.62778	0.017812
CATSPER1	cation channel, sperm associated 1	117144	105517	105515	105516	0.401931	0.819561	0.511731	0.0664651	0.222621	0.393295	-3.71471	-1.17884	0.0150125	1.42562e-05	0.21539	0.816457	-1.62618	0.0179396
NAPSA	napsin A aspartic peptidase	9476	15335	105665	15427	0.271182	0.725619	0.424652	0.114917	0.122506	0.414699	-2.56606	-2.43191	0.126179	0.00314042	0.00555783	0.707033	-1.62393	0.0181071
PKM2	pyruvate kinase, muscle	5315	285	286		0.490121	0.631632		0.128108	0.254149		-2.33811	-0.900988		0.00792008	0.343444		-1.61955	0.0543284
CYP51A1	cytochrome P450, family 51, subfamily A, polypeptide 1	1595	106243	106242	106241	0.675737	0.584589	0.778453	0.0953499	0.134105	0.460736	-2.95765	-2.24213	0.347025	0.000568745	0.0107738	0.527572	-1.61758	0.01862
PAMCI	peptidylglycine alpha-amidating monooxygenase COOH-terminal interactor	9182	16349	107709		0.554261	0.492121		0.0731435	0.446149		-3.51385	0.279535		4.00354e-05	0.570244		-1.61716	0.0547711
MERTK	c-mer proto-oncogene tyrosine kinase	10461	809	811	810	0.376018	0.393762	0.936291	0.158396	0.171627	0.217503	-1.8929	-1.7246	-1.22764	0.0387079	0.0564434	0.19717	-1.61505	0.0188053
GSK3B	glycogen synthase kinase 3 beta	2932	203	202	204	0.479983	0.456782	0.602419	0.129917	0.205862	0.22205	-2.3087	-1.34303	-1.18423	0.00888504	0.151994	0.221018	-1.61199	0.0190585
CDC2L2	cell division cycle 2-like 2 (PITSLRE proteins)	985	213173	213172	213174	0.467233	0.352966	0.521614	0.0936151	0.124823	0.509014	-2.99616	-2.39261	0.556077	0.000542206	0.00620817	0.369201	-1.6109	0.0191725
PLD1	phospholipase D1, phophatidylcholine-specific	5337	11978	11883		0.546857	0.818186		0.144704	0.227027		-2.08256	-1.13774		0.018999	0.215379		-1.61015	0.0558974
CDS2	CDP-diacylglycerol synthase (phosphatidate cytidylyltransferase) 2	8760	111367	111365	111366	0.489747	0.598072	0.90536	0.1726	0.18112	0.190552	-1.71274	-1.61166	-1.50516	0.0605318	0.0781196	0.0992293	-1.60985	0.0192329
AK7	adenylate kinase 7	122481	129427	129428		0.639661	0.257508		0.112147	0.29457		-2.61725	-0.591355		0.00173873	0.621432		-1.6043	0.0569075
GPR145	G protein-coupled receptor 145	84539	6194	6376		0.392237	1.00852		0.126814	0.262378		-2.35941	-0.834144		0.00748308	0.351241		-1.59678	0.0582068
ABCC11	ATP-binding cassette, sub-family C (CFTR/MRP), member 11	85320	118187	118186	117696	0.528241	0.692587	0.954949	0.0756209	0.264502	0.303498	-3.44397	-0.817225	-0.528716	5.7555e-05	0.414675	0.625821	-1.59664	0.0203818
KCNK12	potassium channel, subfamily K, member 12	56660	122467	122487	42399	0.364496	0.639575	1.16021	0.110521	0.169087	0.3257	-2.6479	-1.75587	-0.380606	0.00168912	0.0561252	0.718099	-1.59479	0.0205339
MTMR2	myotubularin related protein 2	8898	104912	104914		0.811979	0.774416		0.0586413	0.571694		-3.97743	0.799695		3.36308e-06	0.230415		-1.58887	0.0596869
TK1	thymidine kinase 1, soluble	7083	389	390	391	0.733935	0.895698	0.0817074	0.0867172	0.254186	0.279449	-3.15673	-0.900685	-0.701908	0.000256618	0.377407	0.516805	-1.58644	0.0212866
PHYHIP	phytanoyl-CoA hydroxylase interacting protein	9796	111899	111900	111898	0.775071	0.888014	0.607579	0.126281	0.173509	0.281205	-2.36825	-1.70172	-0.688766	0.00619205	0.0338774	0.490713	-1.58624	0.0212954
TPSB1	tryptase alpha/beta 1	7177	212663	213299		0.713879	0.334203		0.169658	0.198807		-1.74881	-1.41619		0.0536222	0.127599		-1.5825	0.0607459
PAM	peptidylglycine alpha-amidating monooxygenase	5066	106324	112723	106323	0.575984	0.504918	0.707157	0.0805302	0.243247	0.317016	-3.31202	-0.992968	-0.437302	0.00011873	0.32038	0.76024	-1.58076	0.0218127
MGC8685	MGC8685	347733	120763	120762	120761	0.705096	0.754238	0.618109	0.106657	0.197176	0.296404	-2.72255	-1.43347	-0.578336	0.000956156	0.121802	0.570215	-1.57812	0.0220503
GNS	glucosamine (N-acetyl)-6-sulfatase (Sanfilippo disease IIID)	2799	120974	120975		0.42946	1.00573		0.0794226	0.427405		-3.34107	0.189492		9.86304e-05	0.650021		-1.57579	0.0620236
GNA15	guanine nucleotide binding protein (G protein), alpha 15 (Gq class)	2769	119901	119620		0.815804	0.884475		0.159101	0.213981		-1.88358	-1.26189		0.0385771	0.182558		-1.57274	0.0625407
UGCG	UDP-glucose ceramide glucosyltransferase	7357	111304	111305		0.305096	1.11451		0.180925	0.18818		-1.61392	-1.53144		0.0637452	0.0962336		-1.57268	0.0625499
PAK6	p21(CDKN1A)-activated kinase 6	56924	1031	1029	1030	0.165953	0.87101	0.719032	0.122727	0.169837	0.303778	-2.42813	-1.74659	-0.526783	0.00620671	0.053542	0.540401	-1.56717	0.023097
TPM1	tropomyosin 1 (alpha)	7168	118352	118353	118354	0.638509	0.857624	0.424721	0.135004	0.19384	0.242504	-2.22812	-1.46927	-0.99938	0.0118985	0.112348	0.333178	-1.56559	0.0232469
CYP2A6	cytochrome P450, family 2, subfamily A, polypeptide 6	1548	2365	2455		0.692436	0.344968		0.171725	0.199791		-1.7234	-1.40583		0.0488847	0.129131		-1.56461	0.0640655
ACAD8	acyl-Coenzyme A dehydrogenase family, member 8	27034	108539	108537	108538	0.554914	0.799257	0.92176	0.109212	0.160868	0.364717	-2.67288	-1.86041	-0.143246	0.00131374	0.0355013	0.957603	-1.55885	0.0239289
CPS1	carbamoyl-phosphate synthetase 1, mitochondrial	1373	117868	117867	117869	0.483652	0.242134	0.721377	0.114418	0.152979	0.369695	-2.57521	-1.9659	-0.11481	0.00321543	0.0280734	0.925535	-1.55197	0.0246302
CATSPER3	cation channel, sperm associated 3	347732	104895	104893	104897	0.581677	0.549148	0.543401	0.077467	0.103081	0.818242	-3.39337	-2.79409	1.55189	7.95344e-05	0.000794998	0.04175	-1.54519	0.0253902
XCR1	chemokine (C motif) receptor 1	2829	1879	1787	46119	0.509738	0.684	0.350935	0.141613	0.142109	0.325089	-2.12785	-2.12053	-0.384544	0.0171051	0.0165482	0.792737	-1.54431	0.0254275
DDX19	DEAD (Asp-Glu-Ala-As) box polypeptide 19	11269	46183	19419	19323	0.28029	0.148332	0.51493	0.162445	0.191026	0.211659	-1.83995	-1.49995	-1.28477	0.0430364	0.106522	0.167796	-1.54156	0.0257126
LOC285643	LOC285643	285643	118519	118520		0.601432	0.806221		0.140774	0.249693		-2.14033	-0.938102		0.0148274	0.354944		-1.53921	0.0690421
KCNK7	potassium channel, subfamily K, member 7	10089	45651	45560		0.58096	0.477935		0.183811	0.191561		-1.58072	-1.49408		0.0833846	0.0781739		-1.5374	0.0694026
GRIA4	glutamate receptor, ionotrophic, AMPA 4	2893	106274	106275		0.462504	0.96776		0.079948	0.440543		-3.32724	0.253006		0.000102856	0.580114		-1.53712	0.0695152
RTN4IP1	reticulon 4 interacting protein 1	84816	113781	109800	109799	0.463946	0.666893	0.608016	0.139805	0.212554	0.223194	-2.15481	-1.27592	-1.17346	0.0151033	0.172659	0.215181	-1.53473	0.0264556
HAT1	histone acetyltransferase 1	8520	111331	111329		0.264799	0.566459		0.0877587	0.404151		-3.13169	0.072133		0.000289352	0.762816		-1.52978	0.071006
PRKAR2A	protein kinase, cAMP-dependent, regulatory, type II, alpha	5576	491	490		0.476253	0.637357		0.119221	0.298273		-2.48894	-0.565153		0.00460082	0.60806		-1.52705	0.071543
GPR109A	G protein-coupled receptor 109A	338442	44558	44675	44620	0.554187	0.975359	0.195651	0.181632	0.186146	0.199903	-1.60573	-1.55424	-1.40465	0.0791607	0.0899439	0.109721	-1.52154	0.0279373
STK35	serine/threonine kinase 35	140901	1135	103377		0.841882	0.878988		0.182128	0.196356		-1.60001	-1.44222		0.0817549	0.12018		-1.52112	0.072768
GRIN1	glutamate receptor, ionotropic, N-methyl D-aspartate 1	2902	7525	145380	114890	0.31854	0.520622	0.564201	0.102097	0.220585	0.302104	-2.81421	-1.19812	-0.538374	0.00122511	0.217648	0.670939	-1.5169	0.0284895
NR2C1	nuclear receptor subfamily 2, group C, member 1	7181	138920	4630		0.571532	0.819503		0.117746	0.307797		-2.51506	-0.499208		0.0042129	0.655937		-1.50713	0.0757811
LCT	lactase	3938	119165	119166	119167	0.396634	0.517271	0.600466	0.0666485	0.321658	0.321852	-3.70893	-0.406807	-0.405542	1.37789e-05	0.783129	0.738832	-1.50709	0.0296816
LOC200895	dihydrofolate reductase-like 1	200895	110393	119005	110394	0.732155	0.507704	0.605542	0.141023	0.177573	0.276892	-2.13662	-1.65315	-0.72119	0.0143877	0.0791847	0.457998	-1.50365	0.0300699
PACE-1	SCY1-like 3 (S. cerevisiae)	57147	103782	111074		0.719247	0.987535		0.101477	0.358492		-2.827	-0.17936		0.00113569	0.796048		-1.50318	0.0766589
SLC1A1	solute carrier family 1 (neuronal/epithelial high affinity glutamate transporter, system Xag), member 1	6505	119965	117226		0.298081	0.714564		0.108942	0.33463		-2.67808	-0.323861		0.00904932	0.851458		-1.50097	0.0771395
TH	tyrosine hydroxylase	7054	112506	112504	112505	0.607798	0.687907	0.724012	0.0503827	0.360317	0.383903	-4.29587	-0.168711	-0.0356939	4.30218e-07	0.911698	0.952611	-1.50009	0.0305644
MICAL3	microtubule associated monoxygenase, calponin and LIM domain containing 3	57553	213205	213236	213237	0.386572	0.662791	0.60079	0.0960852	0.185427	0.391977	-2.94153	-1.56236	0.00796746	0.000671736	0.0616513	0.828626	-1.49864	0.0307076
CACNG5	calcium channel, voltage-dependent, gamma subunit 5	27091	105480	105479	45216	0.270436	0.633748	0.597785	0.149932	0.152985	0.306499	-2.0081	-1.96581	-0.508074	0.0238788	0.0280867	0.677587	-1.49399	0.031278
GPR49	leucine-rich repeat-containing G protein-coupled receptor 5	8549	4981	4792	4888	0.402936	0.706099	0.352568	0.163272	0.166097	0.260491	-1.82929	-1.79331	-0.849283	0.0453836	0.051049	0.43886	-1.49063	0.0317032
CXCR6	chemokine (C-X-C motif) receptor 6	10663	2040	2134	2222	0.280347	0.711826	0.775768	0.142819	0.1729	0.286504	-2.11007	-1.70909	-0.649603	0.0266954	0.063945	0.543844	-1.48959	0.0318399
PKN2	protein kinase N2	5586	779	781	780	0.817305	0.497766	0.728172	0.0892191	0.164739	0.482561	-3.09706	-1.81053	0.444119	0.000424096	0.0437802	0.48767	-1.48782	0.0320958
CA14	carbonic anhydrase XIV	23632	118922	118921	118920	0.37706	0.251999	0.3345	0.137302	0.213426	0.242057	-2.19271	-1.26734	-1.00325	0.013786	0.207165	0.308911	-1.48777	0.0320736
LOC220686	LOC220686	220686	122384	202401		0.198376	0.496325		0.122582	0.3024		-2.43061	-0.536321		0.00596885	0.637254		-1.48347	0.0810771
KCNJ14	potassium inwardly-rectifying channel, subfamily J, member 14	3770	104617	104614	104619	0.56692	0.669232	0.852601	0.135624	0.173009	0.304447	-2.2185	-1.70778	-0.522168	0.0123057	0.046839	0.660672	-1.48282	0.0327252
ChGn	ChGn	55790	112031	112030		0.562606	0.466134		0.117765	0.316102		-2.51472	-0.443359		0.00415283	0.746762		-1.47904	0.0821045
HRAS	v-Ha-ras Harvey rat sarcoma viral oncogene homolog	3265	120898	120760	120899	0.558284	0.527833	0.579548	0.105375	0.195375	0.349084	-2.74791	-1.45273	-0.235152	0.00163661	0.11609	0.940459	-1.4786	0.0332949
USP1	ubiquitin specific protease 1	7398	105063	105061		0.494936	0.379062		0.0980933	0.381728		-2.89814	-0.0476157		0.000841311	0.688262		-1.47288	0.0835651
LOC90826	LOC90826	90826	118056	118057	118058	0.483026	1.15137	0.611342	0.0901677	0.240867	0.334988	-3.07488	-1.01359	-0.321622	0.000365153	0.307917	0.85694	-1.47003	0.0344644
SHREW1	SHREW1	55966	123153	123155		0.554102	0.471725		0.087664	0.42982		-3.13395	0.201315		0.000259888	0.675513		-1.46632	0.0851372
PHGDH	phosphoglycerate dehydrogenase	26227	108072	18310		0.355352	0.745951		0.129549	0.292428		-2.31464	-0.60667		0.00822965	0.587656		-1.46065	0.0864623
VDRIP	mediator of RNA polymerase II transcription, subunit 4 homolog (yeast)	29079	108487	108485		0.583022	0.705681		0.168159	0.225443		-1.76743	-1.15242		0.0509398	0.228793		-1.45992	0.0866273
GPX3	glutathione peroxidase 3 (plasma)	2878	117034	117035		0.505934	0.272822		0.19396	0.195467		-1.46797	-1.45173		0.101904	0.113914		-1.45985	0.0866435
CDC42	cell division cycle 42 (GTP binding protein, 25kDa)	998	10505	10324	10418	0.640528	0.17152	0.784303	0.108904	0.256279	0.264928	-2.67882	-0.883478	-0.813853	0.00182474	0.382845	0.314578	-1.45872	0.0360452
APOC2	apolipoprotein C-II	344	8789	8696	8600	0.226053	0.356772	0.746317	0.084164	0.121142	0.727548	-3.21943	-2.45539	1.30544	0.000192674	8.00538e-05	0.0700633	-1.45646	0.0364242
CYP2F1	cytochrome P450, family 2, subfamily F, polypeptide 1	1572	4024	3928	4118	0.530829	0.645725	0.674305	0.171892	0.173646	0.248626	-1.72136	-1.70006	-0.947085	0.0569401	0.0583879	0.35227	-1.45617	0.0364013
TESK1	testis-specific kinase 1	7016	797	799		0.281331	0.818364		0.161372	0.237425		-1.85385	-1.04379		0.0394341	0.276187		-1.44882	0.0893583
USP30	ubiquitin specific protease 30	84749	105271	105270	105764	0.326624	0.499835	0.492367	0.153046	0.204026	0.240936	-1.96498	-1.36183	-1.01299	0.0281616	0.149249	0.294815	-1.4466	0.0378071
NR4A3	nuclear receptor subfamily 4, group A, member 3	8013	40582	45850		0.545425	0.946958		0.140038	0.276009		-2.15131	-0.727892		0.0152215	0.509509		-1.4396	0.091683
KIR2DS3	killer cell immunoglobulin-like receptor, two domains, short cytoplasmic tail, 3	3808	213160	213159	213161	0.638523	0.423534	0.485495	0.105427	0.133222	0.541868	-2.74688	-2.25599	0.68729	0.00162786	0.00983511	0.290815	-1.43853	0.0390674
NRIP2	nuclear receptor interacting protein 2	83714	105245	105244		0.543846	0.561328		0.103843	0.372661		-2.77865	-0.0980451		8.35134e-05	0.93673		-1.43835	0.0920287
KIF26A	kinesin family member 26A	26153	118516	118517	118518	0.565459	0.426922	0.523625	0.100836	0.23028	0.329351	-2.8403	-1.10789	-0.357224	0.00105698	0.25212	0.833882	-1.43514	0.0395688
FLJ10326	isoleucine-tRNA synthetase 2, mitochondrial	55699	26037	26226	26133	0.242683	0.71277	0.51052	0.18658	0.194772	0.210621	-1.54935	-1.4592	-1.29509	0.0897261	0.11314	0.171004	-1.43455	0.0396409
GPR41	G protein-coupled receptor 41	2865	202321	202358	202302	0.550906	0.780572	0.531787	0.176403	0.207972	0.209266	-1.66702	-1.32164	-1.30864	0.060842	0.16655	0.16434	-1.43243	0.0399709
P2RY8	purinergic receptor P2Y, G-protein coupled, 8	286530	112431	112429		0.47113	0.70044		0.100165	0.391154		-2.85429	0.00355811		0.00168011	0.837796		-1.42537	0.0953889
ARG1	arginase, liver	383	119006	119007	119008	0.290559	0.508886	0.549283	0.106063	0.188226	0.388485	-2.73427	-1.53092	-0.0108031	0.00120846	0.0964953	0.83617	-1.42533	0.0411184
IFNAR2	interferon (alpha, beta and omega) receptor 2	3455	106298	112520	112519	0.749621	0.399332	0.561704	0.10012	0.185174	0.418447	-2.85525	-1.56522	0.145057	0.00104211	0.0807604	0.708941	-1.42514	0.0411543
GDPD2	glycerophosphodiester phosphodiesterase domain containing 2	54857	121036	214821		0.327031	0.0974253		0.163088	0.240947		-1.83166	-1.01289		0.044401	0.305185		-1.42228	0.0961642
HRMT1L3	HMT1 hnRNP methyltransferase-like 3 (S. cerevisiae)	10196	111605	111606	111604	0.624071	0.320866	0.625758	0.107731	0.164372	0.441454	-2.70153	-1.81521	0.257342	0.00195887	0.0442578	0.600846	-1.4198	0.0420188
GALNTL5	UDP-N-acetyl-alpha-D-galactosamine:polypeptide N-acetylgalactosaminyltransferase-like 5	168391	112360	112362	112361	0.835485	0.35249	0.58561	0.113103	0.156772	0.442425	-2.59946	-1.91452	0.261947	0.00297665	0.0327544	0.58192	-1.41734	0.0424206
CH25H	cholesterol 25-hydroxylase	9023	41886	42057		0.698452	0.622224		0.101869	0.387748		-2.8189	-0.0147879		0.000966088	0.923801		-1.41684	0.0976445
EGLN3	egl nine homolog 3 (C. elegans)	112399	128750	128751		0.587316	0.745639		0.0731025	0.540403		-3.51502	0.681612		4.18063e-05	0.304385		-1.4167	0.0977317
TAS2R16	taste receptor, type 2, member 16	50833	5861	5957	6048	0.459296	0.414754	0.432946	0.0912844	0.189273	0.456656	-3.04906	-1.51929	0.328367	0.000706511	0.121395	0.557212	-1.41333	0.0430942
GCNT2	glucosaminyl (N-acetyl) transferase 2, I-branching enzyme	2651	112363	112364	112365	0.190759	0.311664	0.618181	0.12311	0.135719	0.472883	-2.4216	-2.21703	0.401619	0.00581056	0.0125501	0.526572	-1.41234	0.0432542
FKBP9	FK506 binding protein 9, 63 kDa	11328	117443	108233	108234	0.388417	0.885128	0.685663	0.0985366	0.272203	0.29461	-2.88868	-0.757023	-0.591075	0.00150453	0.490922	0.613548	-1.41226	0.0432567
SENP2	SUMO1/sentrin/SMT3 specific protease 2	59343	105222	105224		0.572032	0.349127		0.142694	0.27954		-2.11191	-0.70122		0.00955036	0.522259		-1.40656	0.100392
ECE2	endothelin converting enzyme 2	9718	104249	21776		0.675159	0.789161		0.0816465	0.488974		-3.28313	0.471813		0.000133141	0.446868		-1.40566	0.100702
LOC374425	LOC374425	374425	103829	103853		0.465988	0.526334		0.139624	0.287979		-2.15753	-0.638831		0.0151926	0.570554		-1.39818	0.102706
PNPLA1	patatin-like phospholipase domain containing 1	285848	41229	41316	41138	0.559168	0.523873	0.760635	0.119041	0.226748	0.298913	-2.4921	-1.14032	-0.560652	0.00107603	0.212054	0.637532	-1.39769	0.0457447
GALNT6	UDP-N-acetyl-alpha-D-galactosamine:polypeptide N-acetylgalactosaminyltransferase 6 (GalNAc-T6)	11226	111764	111765	111766	0.456345	0.366603	0.665729	0.115393	0.215891	0.32419	-2.55739	-1.24324	-0.390353	0.00334155	0.182331	0.776441	-1.397	0.0458692
NDUFA8	NADH dehydrogenase (ubiquinone) 1 alpha subcomplex, 8, 19kDa	4702	117484	108492	120821	0.432492	0.829943	0.854902	0.135742	0.211529	0.28186	-2.21669	-1.28606	-0.683887	0.0121837	0.160463	0.511939	-1.39555	0.0461165
SERPING1	serine (or cysteine) proteinase inhibitor, clade G (C1 inhibitor), member 1, (angioedema, hereditary)	710	118533	118532	118531	0.720525	0.966229	0.558147	0.0743268	0.183349	0.596567	-3.48018	-1.586	0.889036	4.48512e-05	0.0760543	0.18898	-1.39238	0.0467355
RRM1	ribonucleotide reductase M1 polypeptide	6240	110815	110813	110817	0.300711	0.480854	0.488865	0.141199	0.14285	0.403553	-2.134	-2.10961	0.0690276	0.0162783	0.0153644	0.76582	-1.39153	0.0468442
HLCS	holocarboxylase synthetase (biotin-[proprionyl-Coenzyme A-carboxylase (ATP-hydrolysing)] ligase)	3141	117851	117853	117852	0.296443	0.108374	0.459634	0.169519	0.176019	0.273425	-1.75052	-1.67159	-0.747626	0.0533408	0.0689551	0.503837	-1.38991	0.047117
TA-PP2C	TA-PP2C	160760	37146	141297		0.254011	0.535902		0.10958	0.369854		-2.66583	-0.113904		0.00227379	0.936399		-1.38987	0.105062
GBA2	glucosidase, beta (bile acid) 2	57704	133303	133304	133305	0.743448	0.272372	0.568102	0.148568	0.233895	0.234929	-2.02727	-1.07521	-1.06596	0.0217369	0.269449	0.268038	-1.38948	0.0471946
EXTL1	exostoses (multiple)-like 1	2134	119222	117252	117253	0.410179	0.60065	0.672122	0.118309	0.198679	0.347372	-2.50504	-1.41754	-0.245464	0.00275274	0.126789	0.935068	-1.38935	0.0472319
DAB2IP	DAB2 interacting protein	153090	34305	34399	34489	0.807313	0.475581	0.828197	0.144516	0.190368	0.296956	-2.08529	-1.50719	-0.574433	0.0185401	0.101805	0.614136	-1.38897	0.0472902
SORCS3	sortilin-related VPS10 domain containing receptor 3	22986	108655	108656		0.539442	0.384982		0.105465	0.385407		-2.74613	-0.0274935		0.00159658	0.85792		-1.38681	0.105936
DCI	dodecenoyl-Coenzyme A delta isomerase (3,2 trans-enoyl-Coenzyme A isomerase)	1632	111036	10766	111034	0.726227	0.667259	0.679291	0.102919	0.222739	0.35873	-2.7974	-1.17773	-0.177971	0.000955292	0.217402	0.966885	-1.38437	0.0481426
GRIN2D	glutamate receptor, ionotropic, N-methyl D-aspartate 2D	2906	106287	114120		0.338429	0.732835		0.146132	0.280398		-2.06195	-0.694793		0.0205903	0.519668		-1.37837	0.108333
SLC4A5	solute carrier family 4, sodium bicarbonate cotransporter, member 5	57835	117636	117635		0.54732	0.289698		0.183425	0.22395		-1.58513	-1.16636		0.0830175	0.224169		-1.37575	0.109088
OXER1	oxoeicosanoid (OXE) receptor 1	165140	6715	46510	6806	0.441232	0.524524	0.691565	0.147208	0.190052	0.298972	-2.04657	-1.51067	-0.560242	0.0218852	0.0989672	0.635206	-1.37249	0.0503423
IDUA	iduronidase, alpha-L-	3425	119047	119425		0.612187	0.235799		0.0920811	0.448907		-3.03083	0.29246		0.000251271	0.53024		-1.36918	0.111077
SLC12A2	solute carrier family 12 (sodium/potassium/chloride transporters), member 2	6558	116923	116924		0.556181	0.701482		0.0768579	0.538021		-3.40993	0.672344		6.94757e-05	0.31771		-1.36879	0.111224
HS3ST1	heparan sulfate (glucosamine) 3-O-sulfotransferase 1	9957	105670	105671		0.342984	0.812649		0.068409	0.604773		-3.65423	0.917697		2.02533e-05	0.181992		-1.36827	0.111403
UROD	uroporphyrinogen decarboxylase	7389	118561	118559	118560	0.520007	0.202814	0.269966	0.113229	0.243265	0.305974	-2.59711	-0.99281	-0.51167	0.00299282	0.325774	0.666482	-1.3672	0.0513664
MAP3K7	mitogen-activated protein kinase kinase kinase 7	6885	1522	1613		0.299045	0.67099		0.119678	0.34611		-2.48091	-0.2531		0.00480384	0.827145		-1.36701	0.111689
CHST1	carbohydrate (keratan sulfate Gal-6) sulfotransferase 1	8534	111333	111334	111332	0.441093	0.78422	0.81659	0.0570872	0.369415	0.400553	-4.03378	-0.116399	0.0533691	1.89672e-06	0.952735	0.79686	-1.3656	0.0517351
TRPC3	transient receptor potential cation channel, subfamily C, member 3	7222	104452	104449		0.615136	0.681355		0.124311	0.334115		-2.40122	-0.327092		0.00636026	0.857017		-1.36416	0.112536
FABP4	fatty acid binding protein 4, adipocyte	2167	9956	9869	9777	0.60725	0.497635	0.723668	0.149296	0.206326	0.275751	-2.01701	-1.33832	-0.729855	0.0219206	0.160849	0.494894	-1.36173	0.0524218
TK2	thymidine kinase 2, mitochondrial	7084	559	560		0.606605	0.274776		0.105818	0.393843		-2.73912	0.0179297		0.00161821	0.825545		-1.3606	0.113623
HYAL3	hyaluronoglucosaminidase 3	8372	119187	119189	119188	0.328137	0.633371	0.455546	0.179297	0.201098	0.236014	-1.63287	-1.39216	-1.0563	0.0699281	0.108657	0.283757	-1.36044	0.0526705
MARK3	MAP/microtubule affinity-regulating kinase 3	4140	231	230		0.772774	0.942243		0.166592	0.25115		-1.78706	-0.925891		0.047348	0.349865		-1.35647	0.114833
ATP1A3	ATPase, Na+/K+ transporting, alpha 3 polypeptide	478	120737	120895	120840	0.822327	0.526177	0.735422	0.18475	0.191585	0.242895	-1.57003	-1.49381	-0.996003	0.0925934	0.104803	0.334665	-1.35328	0.0541007
NR1H4	nuclear receptor subfamily 1, group H, member 4	9971	5536	5450	5359	0.220845	0.283433	0.422968	0.123337	0.201225	0.347038	-2.41772	-1.39083	-0.247484	0.00595312	0.135756	0.928698	-1.35201	0.0543733
PTPRH	protein tyrosine phosphatase, receptor type, H	5794	104603	104605		0.463912	0.181363		0.168356	0.24959		-1.76496	-0.938961		0.0503276	0.30418		-1.35196	0.11621
NOS1	nitric oxide synthase 1 (neuronal)	4842	117856	117855	117854	0.307489	0.685641	0.498497	0.10694	0.204126	0.394658	-2.717	-1.3608	0.0222669	0.00171186	0.147171	0.811815	-1.35185	0.0544177
RALB	v-ral simian leukemia viral oncogene homolog B (ras related; GTP binding protein)	5899	120281	120280		0.433829	1.04204		0.0822097	0.511666		-3.26871	0.566978		9.3311e-05	0.347064		-1.35087	0.116625
DHPS	deoxyhypusine synthase	1725	117873	10692		0.177904	0.605185		0.128584	0.327953		-2.33033	-0.366148		0.00819286	0.81824		-1.34824	0.117375
HPSE	heparanase	10855	119260	119259	119261	0.224325	0.382932	0.733308	0.135848	0.139662	0.456678	-2.21505	-2.15696	0.328468	0.026645	0.0124147	0.54068	-1.34784	0.055238
PTGIS	prostaglandin I2 (prostacyclin) synthase	5740	118592	118591		0.686942	0.568547		0.177523	0.23815		-1.65374	-1.03739		0.0705419	0.268921		-1.34557	0.118183
TRIM16	tripartite motif-containing 16	10626	3481	3385	3573	0.608659	0.51852	0.429432	0.129097	0.206693	0.326191	-2.32197	-1.33458	-0.377447	0.00816914	0.150512	0.799705	-1.34467	0.0558765
CDC23	CDC23 (cell division cycle 23, yeast, homolog)	8697	120398	120397		0.456447	0.817875		0.120031	0.3527		-2.47473	-0.213534		0.00486196	0.99938		-1.34413	0.118658
ARHGEF11	Rho guanine nucleotide exchange factor (GEF) 11	9826	119418	119419		0.457725	0.617148		0.176131	0.240543		-1.67026	-1.01642		0.0694954	0.299457		-1.34334	0.118879
ALDH3B1	aldehyde dehydrogenase 3 family, member B1	221	106207	8887		0.663745	0.36587		0.14762	0.288418		-2.04071	-0.635632		0.0244678	0.603585		-1.33817	0.12051
RARRES3	retinoic acid receptor responder (tazarotene induced) 3	5920	14889	14985	15079	0.608197	0.264224	0.579927	0.100931	0.171765	0.506817	-2.83831	-1.72291	0.547003	0.000790492	0.0621782	0.377223	-1.33807	0.0572895
SLC26A2	solute carrier family 26 (sulfate transporter), member 2	1836	119939	119938		0.22715	0.616849		0.197423	0.216473		-1.43084	-1.2376		0.120624	0.190745		-1.33422	0.121751
PRCP	prolylcarboxypeptidase (angiotensinase C)	5547	103925	103923		0.347239	0.600054		0.154231	0.277158		-1.9488	-0.719177		0.0288421	0.467506		-1.33399	0.121833
FLJ90650	FLJ90650	206338	104225	41436		0.293673	0.485574		0.202101	0.211741		-1.38172	-1.28396		0.144713	0.208072		-1.33284	0.122191
SSTR3	somatostatin receptor 3	6753	41799	41720		0.353481	0.490347		0.118424	0.361537		-2.503	-0.161618		0.00483433	0.992654		-1.33231	0.122392
ATP2B3	ATPase, Ca++ transporting, plasma membrane 3	492	120641	120640	120639	0.584472	0.684526	0.505075	0.124509	0.231394	0.307767	-2.39789	-1.09776	-0.499415	0.00659019	0.224793	0.609642	-1.33169	0.0586226
F2R	coagulation factor II (thrombin) receptor	2149	4189	4377	4285	0.523097	0.701766	0.331284	0.189476	0.199467	0.234679	-1.51704	-1.40924	-1.06819	0.0946256	0.129259	0.273657	-1.33149	0.0586522
ALG6	asparagine-linked glycosylation 6 homolog (yeast, alpha-1,3-glucosyltransferase)	29929	111832	111833	111834	0.522928	0.892918	0.960609	0.122717	0.151949	0.476231	-2.4283	-1.98007	0.416416	0.00542823	0.0269649	0.470279	-1.33065	0.0588691
PFKFB4	6-phosphofructo-2-kinase/fructose-2,6-biphosphatase 4	5210	104738	104736		0.49727	0.324916		0.198847	0.216123		-1.41577	-1.241		0.124697	0.180097		-1.32838	0.123619
RBP4	retinol binding protein 4, plasma	5950	46169	121018		0.312186	0.490113		0.160533	0.26847		-1.86478	-0.785991		0.040911	0.451875		-1.32539	0.124594
TFPI	tissue factor pathway inhibitor (lipoprotein-associated coagulation inhibitor)	7035	121587	121588	121589	0.547923	0.569124	0.530502	0.107994	0.269776	0.308266	-2.69642	-0.77581	-0.496019	0.00205722	0.443956	0.697873	-1.32275	0.0605876
SLC13A4	solute carrier family 13 (sodium/sulfate symporters), member 4	26266	117466	120022		0.385252	0.346025		0.0981187	0.4416		-2.8976	0.258034		0.000814072	0.571149		-1.31978	0.126472
VCP	valosin-containing protein	7415	119275	119276		0.401067	0.791336		0.150335	0.288237		-2.00247	-0.63695		0.0295401	0.571394		-1.31971	0.126448
PHKG2	phosphorylase kinase, gamma 2 (testis)	5261	110737	118254	118293	0.399604	0.67722	0.981838	0.107068	0.188902	0.446906	-2.71448	-1.5234	0.283088	0.00204701	0.100641	0.725545	-1.31827	0.0616025
LDHA	lactate dehydrogenase A	3939	107754	107753	107755	0.706627	0.559751	0.582392	0.0678237	0.276412	0.483903	-3.67226	-0.724827	0.449944	1.74287e-05	0.498143	0.444498	-1.31571	0.0622144
PIK3C3	phosphoinositide-3-kinase, class 3	5289	143804	143803	143802	0.578207	0.524867	0.795251	0.093939	0.302891	0.319016	-2.98892	-0.53292	-0.424106	0.000517817	0.650611	0.781629	-1.31531	0.0622663
SLC18A2	solute carrier family 18 (vesicular monoamine), member 2	6571	117133	117132		0.953243	0.67864		0.174502	0.249537		-1.68975	-0.939406		0.0630043	0.35883		-1.31458	0.128132
LRP3	low density lipoprotein receptor-related protein 3	4037	11343	111144	111146	0.556606	0.580261	0.69798	0.103506	0.181639	0.485103	-2.78547	-1.60565	0.455141	0.00114681	0.0725623	0.441016	-1.31199	0.0630332
ART5	ADP-ribosyltransferase 5	116969	112303	112304	112305	0.822361	0.749224	0.790357	0.138566	0.219044	0.301946	-2.17348	-1.21283	-0.539477	0.0151521	0.204844	0.567583	-1.3086	0.0637831
PP591	PP591	80308	32603	32423		0.721102	0.721517		0.181001	0.242145		-1.61303	-1.00249		0.0744874	0.299201		-1.30776	0.130403
FLJ23322	FLJ23322	80020	117672	119003	119004	0.361038	0.81233	0.264729	0.104697	0.191543	0.457889	-2.76146	-1.49427	0.334023	0.00151961	0.105689	0.832614	-1.30723	0.0641276
LPXN	leupaxin	9404	122417	122419		0.221753	0.825486		0.17524	0.250596		-1.6809	-0.930528		0.0639837	0.315375		-1.30571	0.131093
ADRA1A	adrenergic, alpha-1A-, receptor	148	6838	6748		0.815516	0.742747		0.181375	0.242707		-1.6087	-0.997631		0.0697286	0.313556		-1.30317	0.131952
ATP5L	ATP synthase, H+ transporting, mitochondrial F0 complex, subunit g	10632	117928	117929	117930	0.366438	0.240052	0.35329	0.153697	0.192526	0.312628	-1.95608	-1.48354	-0.466538	0.0294542	0.222844	0.71701	-1.30205	0.065312
MMP23B	matrix metalloproteinase 23B	8510	213320	213321		0.568383	0.3796		0.188278	0.234768		-1.53035	-1.0674		0.0969415	0.270023		-1.29887	0.133412
SLC7A7	solute carrier family 7 (cationic amino acid transporter, y+ system), member 7	9056	117205	117207		0.595834	0.75798		0.136395	0.324328		-2.20662	-0.389464		0.0130454	0.787467		-1.29804	0.133715
PDHA1	pyruvate dehydrogenase (lipoamide) alpha 1	5160	8193	8282	8100	0.482503	0.415362	0.618921	0.0774888	0.166653	0.720813	-3.39278	-1.78629	1.28592	8.73194e-05	0.0473539	0.0735182	-1.29772	0.0664267
ETFDH	electron-transferring-flavoprotein dehydrogenase	2110	14731	14637		0.40217	0.479227		0.177416	0.249812		-1.655	-0.937096		0.0683969	0.347665		-1.29605	0.134381
TINAG	tubulointerstitial nephritis antigen	27283	105171	105172		0.540243	1.15241		0.11933	0.372016		-2.48702	-0.101676		0.00396504	0.923546		-1.29435	0.134999
PI3	protease inhibitor 3, skin-derived (SKALP)	5266	121394	122174	121393	0.434866	0.391252	0.903033	0.10088	0.21842	0.426645	-2.83937	-1.21882	0.18576	0.000995118	0.198411	0.813961	-1.29081	0.0680396
HSD11B2	hydroxysteroid (11-beta) dehydrogenase 2	3291	105991	105990	105992	0.522881	0.318894	0.380136	0.0933803	0.270634	0.372405	-3.00143	-0.769145	-0.0994879	0.00049889	0.445264	0.830919	-1.29002	0.0682323
DPM1	dolichyl-phosphate mannosyltransferase polypeptide 1, catalytic subunit	8813	111393	111392	111394	0.452051	0.787454	0.542941	0.117252	0.274484	0.292849	-2.52387	-0.739511	-0.603652	0.00336879	0.526165	0.573494	-1.28901	0.0684603
RBP5	retinol binding protein 5, cellular	83758	121097	121098	121099	0.340981	0.401122	0.534787	0.11133	0.262654	0.322429	-2.6326	-0.831936	-0.401782	0.00252258	0.331035	0.778009	-1.28877	0.0685231
STK32A	serine/threonine kinase 32A	202374	122041	122241	122040	0.503914	0.570891	0.287841	0.151991	0.220364	0.281501	-1.9795	-1.20022	-0.686556	0.0268609	0.214943	0.527128	-1.28876	0.0685101
HTR6	5-hydroxytryptamine (serotonin) receptor 6	3362	44871	1760	44775	0.588324	0.600987	0.584172	0.18762	0.222191	0.228313	-1.53769	-1.1829	-1.12589	0.111504	0.205194	0.247962	-1.28216	0.0701395
SMPD2	sphingomyelin phosphodiesterase 2, neutral membrane (neutral sphingomyelinase)	6610	12588	12677	12495	0.838295	0.612037	0.632143	0.194782	0.202908	0.241397	-1.4591	-1.37336	-1.00898	0.112689	0.141545	0.280093	-1.28048	0.0705614
ECH1	enoyl Coenzyme A hydratase 1, peroxisomal	1891	9755	112774	112773	0.704089	0.259288	0.735983	0.14855	0.156122	0.412409	-2.02753	-1.92323	0.114565	0.0237271	0.0338484	0.728081	-1.27873	0.0710272
USP33	ubiquitin specific protease 33	23032	105181	105180		1.28195	0.706766		0.0760609	0.592585		-3.4318	0.874988		5.02251e-05	0.195383		-1.2784	0.140661
RET	ret proto-oncogene (multiple endocrine neoplasia and medullary thyroid carcinoma 1, Hirschsprung disease)	5979	1435	1620		0.442263	0.385932		0.119254	0.378379		-2.48835	-0.0661001		0.00469168	0.957779		-1.27723	0.141003
SERPINI1	serine (or cysteine) proteinase inhibitor, clade I (neuroserpin), member 1	5274	118746	118747	118748	0.618545	0.519322	0.751741	0.0825095	0.203688	0.570577	-3.26108	-1.36531	0.795591	0.000153175	0.143546	0.235689	-1.27693	0.0715296
K-ALPHA-1	K-ALPHA-1	10376	120865	120916		0.185805	0.613799		0.147312	0.307212		-2.04508	-0.503202		0.0217952	0.676187		-1.27414	0.142085
CHN1	chimerin (chimaerin) 1	1123	10622	10528	10710	0.495082	0.654502	0.992997	0.0789415	0.245152	0.498976	-3.35382	-0.9766	0.514292	9.95385e-05	0.324158	0.388541	-1.27204	0.072777
PRKD2	protein kinase D2	25865	1013	1011	111257	0.303185	0.414341	0.600347	0.0921518	0.181946	0.577243	-3.02922	-1.60211	0.819958	0.000465577	0.0802281	0.206437	-1.27046	0.0731863
FKBP4	FK506 binding protein 4, 59kDa	2288	118094	106650	117019	0.434986	0.711547	0.615425	0.125428	0.245768	0.316606	-2.38246	-0.971336	-0.440016	0.00647968	0.327499	0.745462	-1.26461	0.0746662
RGS14	regulator of G-protein signalling 14	10636	18147	17966	18059	0.419155	0.697668	0.49326	0.0962833	0.314545	0.322894	-2.93721	-0.453713	-0.39876	0.000709456	0.727715	0.744668	-1.26323	0.0750497
ATP1B1	ATPase, Na+/K+ transporting, beta 1 polypeptide	481	120217	120218	120219	0.37061	0.585262	0.666188	0.0820429	0.341354	0.349318	-3.27297	-0.282125	-0.233748	0.000148788	0.876421	0.938297	-1.26295	0.0751401
CCNA2	cyclin A2	890	118602	118604	118603	0.324721	0.318663	0.508776	0.129136	0.192684	0.393825	-2.32134	-1.48182	0.0178361	0.0082591	0.0951855	0.813084	-1.26178	0.0754222
GSTM2	glutathione S-transferase M2 (muscle)	2946	110723	110721	41707	0.619119	0.439091	0.520281	0.179651	0.183251	0.298966	-1.62874	-1.58712	-0.560278	0.0749176	0.086638	0.586417	-1.25871	0.0762208
GALE	UDP-galactose-4-epimerase	2582	8361	116843	116844	0.534167	0.548833	0.895838	0.144123	0.241676	0.282793	-2.091	-1.00656	-0.676955	0.0176734	0.306238	0.54167	-1.25817	0.076369
PAK4	p21(CDKN1A)-activated kinase 4	10298	731	733		0.423333	0.719121		0.129581	0.355783		-2.31413	-0.195274		0.00805709	0.657871		-1.2547	0.149203
MYH9	myosin, heavy polypeptide 9, non-muscle	4627	118369	118368	118367	0.374172	0.060674	0.565381	0.0654062	0.339774	0.446802	-3.7484	-0.29186	0.282602	1.1379e-05	0.830012	0.569438	-1.25255	0.0779665
PDE1C	phosphodiesterase 1C, calmodulin-dependent 70kDa	5137	15711	15807	15900	0.544388	0.655496	0.504129	0.106296	0.179718	0.520492	-2.72966	-1.62796	0.602858	0.000530612	0.078205	0.345469	-1.25159	0.0781959
DYRK2	dual-specificity tyrosine-(Y)-phosphorylation regulated kinase 2	8445	103423	103339	103504	0.553224	0.286879	0.638994	0.121552	0.24778	0.330517	-2.44831	-0.954231	-0.349808	0.00542377	0.34623	0.789069	-1.25078	0.0783844
UBL5	ubiquitin-like 5	59286	120830	120658	120657	0.545216	0.226787	0.365163	0.111383	0.284712	0.314211	-2.63159	-0.662761	-0.455945	0.00275178	0.54908	0.728604	-1.2501	0.0785776
PPP2R5D	protein phosphatase 2, regulatory subunit B (B56), delta isoform	5528	104841	104837		0.816397	1.20494		0.172659	0.268303		-1.71202	-0.787298		0.0593061	0.428296		-1.24966	0.151068
TOPORS	topoisomerase I binding, arginine/serine-rich	10210	107841	111607	111608	0.44474	0.449076	0.747599	0.0987229	0.241491	0.418572	-2.88472	-1.00816	0.145681	0.000922268	0.396573	0.873162	-1.24907	0.0788779
PPP3R2	protein phosphatase 3 (formerly 2B), regulatory subunit B, 19kDa, beta isoform (calcineurin B, type II)	5535	104983	104982	104984	0.446673	0.569284	0.404555	0.104536	0.248424	0.385036	-2.76468	-0.948787	-0.0295121	0.00141809	0.322742	0.857772	-1.24766	0.0792587
MAP2K1IP1	mitogen-activated protein kinase kinase 1 interacting protein 1	8649	138573	138575		0.197091	0.464132		0.129761	0.357742		-2.31122	-0.183753		0.0154409	0.988523		-1.24749	0.151909
EPOR	erythropoietin receptor	2057	110594	110592	110593	0.351823	0.727585	0.498829	0.112906	0.237657	0.372765	-2.6031	-1.04174	-0.0974607	0.00295298	0.299977	0.925466	-1.24743	0.0793156
PKIG	protein kinase (cAMP-dependent, catalytic) inhibitor gamma	11142	136230	19235		0.415309	0.376848		0.190082	0.244442		-1.51034	-0.982683		0.0875016	0.265103		-1.24651	0.15225
GPR124	G protein-coupled receptor 124	25960	34779	34695	34606	0.536739	0.28972	0.611185	0.146995	0.206993	0.329385	-2.0496	-1.33154	-0.357004	0.0241699	0.105192	0.80725	-1.24605	0.079683
FN3K	fructosamine 3 kinase	64122	1373	1278	1183	0.529237	0.258832	0.57439	0.0735465	0.285449	0.47873	-3.50232	-0.657337	0.427395	4.37361e-05	0.556655	0.457165	-1.24409	0.0802925
GRM3	glutamate receptor, metabotropic 3	2913	1840	1746	1929	0.423717	0.291202	0.383394	0.164197	0.19006	0.322604	-1.81745	-1.51059	-0.400644	0.0653365	0.10019	0.853029	-1.24289	0.0805608
BAD	BCL2-antagonist of cell death	572	120807	120388	120808	0.292505	0.552911	0.675499	0.121823	0.171102	0.483461	-2.44364	-1.73102	0.448028	0.00540086	0.0553973	0.445068	-1.24221	0.0807835
IRAK1	interleukin-1 receptor-associated kinase 1	3654	136	137	138	0.323079	1.02204	0.502607	0.102155	0.258804	0.381178	-2.81302	-0.862911	-0.0506395	0.00121728	0.20778	0.993957	-1.24219	0.0807849
SEC24C	SEC24 related gene family, member C (S. cerevisiae)	9632	137834	137835		0.449591	0.542751		0.131354	0.355289		-2.28562	-0.198192		0.00951777	0.913753		-1.24191	0.154024
GAPD	glyceraldehyde-3-phosphate dehydrogenase	2597	44902	103855	42838	0.409677	0.441947	0.829422	0.144483	0.150671	0.464013	-2.08576	-1.99778	0.361893	0.01886	0.0258997	0.516661	-1.24055	0.0812451
TM7SF2	transmembrane 7 superfamily member 2	7108	117154	117153	12771	0.755694	0.60118	0.667609	0.0624278	0.378236	0.428024	-3.84617	-0.0668956	0.192529	5.74844e-06	0.895232	0.838788	-1.24018	0.0814096
SMURF2	SMAD specific E3 ubiquitin protein ligase 2	64750	120655	120654	120656	0.834681	0.714992	0.526142	0.203279	0.222461	0.223568	-1.36952	-1.18036	-1.16994	0.145909	0.210574	0.221065	-1.23994	0.0813819
OR1C1	olfactory receptor, family 1, subfamily C, member 1	26188	213273	213246		0.546279	0.747295		0.104584	0.447813		-2.76372	0.287342		0.00158902	0.590798		-1.23819	0.155479
HK1	hexokinase 1	3098	1506	1599	1689	0.212423	0.467795	0.707557	0.139871	0.218479	0.331945	-2.15382	-1.21825	-0.340766	0.0152604	0.20042	0.838504	-1.23761	0.0820575
B4GALT3	UDP-Gal:betaGlcNAc beta 1,4- galactosyltransferase, polypeptide 3	8703	111350	111351	13659	0.478737	1.16387	0.56829	0.0923479	0.296797	0.371648	-3.02476	-0.575557	-0.103755	0.000483976	0.618845	0.932758	-1.23469	0.0829232
AMID	apoptosis-inducing factor (AIF)-like mitochondrion-associated inducer of death	84883	117700	109807		0.673931	0.638058		0.13796	0.340703		-2.18268	-0.286132		0.0110966	0.889519		-1.23441	0.156901
GAPDS	glyceraldehyde-3-phosphate dehydrogenase, spermatogenic	26330	21419	108533	21325	0.428082	0.902607	0.49652	0.170874	0.230748	0.258789	-1.73382	-1.10363	-0.863031	0.0537819	0.256078	0.395254	-1.23349	0.0832243
SCN3B	sodium channel, voltage-gated, type III, beta	55800	104695	104691	104693	0.70207	0.682184	0.587495	0.109109	0.204095	0.4587	-2.67487	-1.36112	0.337735	0.00168481	0.146502	0.531026	-1.23275	0.0834778
VPS29	vacuolar protein sorting 29 (yeast)	51699	135384	135383		0.96158	0.809413		0.119446	0.394321		-2.48498	0.0204752		0.00465761	0.883607		-1.23225	0.157755
GPR63	G protein-coupled receptor 63	81491	6363	6272	6178	0.974596	0.947298	0.358797	0.20355	0.215849	0.232722	-1.36673	-1.24365	-1.08576	0.0896428	0.137382	0.260146	-1.23205	0.0836381
EPHB1	EPH receptor B1	2047	1340	1245	1149	0.727404	0.498132	0.773877	0.0770255	0.249537	0.533028	-3.40536	-0.939408	0.652782	8.32732e-05	0.417614	0.300855	-1.23066	0.0841181
XDH	xanthine dehydrogenase	7498	106071	106069	106070	0.754829	0.589598	0.734541	0.147304	0.217936	0.320823	-2.04519	-1.22347	-0.41226	0.0229698	0.183799	0.760456	-1.22697	0.0851266
KIF1C	kinesin family member 1C	10749	18304	18210	18395	0.51476	0.415745	0.395066	0.0960343	0.319891	0.335694	-2.94264	-0.41836	-0.317207	0.000549848	0.735459	0.8478	-1.22607	0.085422
SLC28A2	solute carrier family 28 (sodium-coupled nucleoside transporter), member 2	9153	119970	117239		0.395811	0.518394		0.124018	0.382333		-2.40619	-0.0442939		0.00309424	0.869318		-1.22524	0.160492
NDUFB2	NADH dehydrogenase (ubiquinone) 1 beta subcomplex, 2, 8kDa	4708	14778	14685	46094	0.439611	0.643886	0.793728	0.0924963	0.305249	0.367525	-3.02139	-0.516647	-0.127157	0.00047846	0.679601	0.944836	-1.22173	0.08671
OR2C1	olfactory receptor, family 2, subfamily C, member 1	4993	2239	2059	2152	0.619749	0.369477	0.596578	0.111126	0.296592	0.315472	-2.63644	-0.577004	-0.447542	0.00250053	0.59888	0.651416	-1.22033	0.0871092
SLC15A2	solute carrier family 15 (H+/peptide transporter), member 2	6565	120037	120038		0.402718	0.843235		0.143804	0.331776		-2.09565	-0.341834		0.019203	0.83026		-1.21874	0.163048
ADSSL1	adenylosuccinate synthase like 1	122622	118084	38491	118083	0.414414	0.577457	0.555066	0.152925	0.255904	0.267111	-1.96663	-0.886555	-0.796633	0.0269364	0.382811	0.444666	-1.21661	0.0882049
RAB1B	RAB1B, member RAS oncogene family	81876	120885	120831	120668	0.279342	0.531253	0.480693	0.108085	0.271991	0.356225	-2.69464	-0.758653	-0.192673	0.00215594	0.472979	0.978235	-1.21532	0.0886187
BTN2A3	butyrophilin, subfamily 2, member A3	54718	30578	30660	30487	0.41298	0.645462	0.437991	0.0679541	0.330036	0.467134	-3.66823	-0.352862	0.375955	1.79879e-05	0.835622	0.501556	-1.21505	0.08876
GABRB2	gamma-aminobutyric acid (GABA) A receptor, beta 2	2561	118968	114900		0.258359	0.759812		0.165318	0.289887		-1.80317	-0.624973		0.0446789	0.57054		-1.21407	0.164905
CERK	ceramide kinase	64781	111002	111000	110997	0.517772	0.891979	0.383592	0.079466	0.354949	0.37209	-3.33992	-0.200201	-0.101258	0.000120257	0.710787	0.752811	-1.21379	0.0891155
DNAH9	dynein, axonemal, heavy polypeptide 9	1770	118306	118307	118308	0.481817	0.290737	1.03785	0.0740965	0.269228	0.526534	-3.48669	-0.780078	0.627066	4.91366e-05	0.418265	0.330361	-1.21323	0.0893052
PRKAB2	protein kinase, AMP-activated, beta 2 non-catalytic subunit	5565	142838	142839	142837	0.582108	0.421767	0.613803	0.125648	0.281093	0.297602	-2.37878	-0.689599	-0.569877	0.00632865	0.5279	0.504036	-1.21275	0.089386
BF	B-factor, properdin	629	103884	103886		0.48776	0.62436		0.174812	0.274673		-1.68602	-0.738067		0.0579786	0.48918		-1.21205	0.165717
OK/SW-cl.56	tubulin, beta polypeptide	203068	120844	120900	120764	0.603521	0.623954	0.565119	0.10865	0.203036	0.477525	-2.68371	-1.37203	0.42211	0.0015061	0.140268	0.470238	-1.21121	0.0898848
GPD1	glycerol-3-phosphate dehydrogenase 1 (soluble)	2819	107676	107675		0.236779	0.421118		0.208404	0.231117		-1.31729	-1.10028		0.156283	0.262198		-1.20878	0.167031
CDY1	chromodomain protein, Y-linked, 1	9085	213150	213151		0.348532	0.51192		0.13537	0.356432		-2.22244	-0.191451		0.0122175	0.99606		-1.20694	0.167805
ACO2	aconitase 2, mitochondrial	50	120196	120195	120197	0.415228	0.264585	0.485437	0.140236	0.185008	0.409489	-2.14835	-1.5671	0.0996584	0.0153503	0.087422	0.733307	-1.20526	0.0917
ACAA1	acetyl-Coenzyme A acyltransferase 1 (peroxisomal 3-oxoacyl-Coenzyme A thiolase)	30	110996	110998	110999	0.430604	0.494781	0.577537	0.152091	0.152641	0.458533	-1.9781	-1.97054	0.336973	0.0191055	0.0270928	0.530149	-1.20389	0.0921364
KDELR2	KDEL (Lys-Asp-Glu-Leu) endoplasmic reticulum protein retention receptor 2	11014	108113	111735		0.51111	0.23748		0.138581	0.349242		-2.17325	-0.234201		0.014542	0.924514		-1.20373	0.169116
DECR1	2,4-dienoyl CoA reductase 1, mitochondrial	1666	106433	112769	106432	0.546631	0.751687	0.762243	0.129579	0.183183	0.448649	-2.31416	-1.5879	0.291256	0.00757955	0.0833939	0.586721	-1.2036	0.0922271
LDHC	lactate dehydrogenase C	3948	11425	11329	11514	0.470156	0.453175	0.628921	0.109682	0.169792	0.572506	-2.66387	-1.74715	0.802672	0.00225351	0.0516501	0.229218	-1.20278	0.0925116
CADPS	Ca2+-dependent secretion activator	8618	118976	114362		0.469114	0.846532		0.092913	0.522414		-3.01196	0.61059		0.000459062	0.336958		-1.20068	0.170427
SLC29A4	solute carrier family 29 (nucleoside transporters), member 4	222962	117777	117776		0.539604	0.551282		0.111945	0.433988		-2.62103	0.221556		0.0030288	0.63352		-1.19974	0.170783
DDAH1	dimethylarginine dimethylaminohydrolase 1	23576	119285	119284		0.465928	0.707161		0.143729	0.338146		-2.09674	-0.301934		0.0184674	0.867772		-1.19934	0.170917
DUSP2	dual specificity phosphatase 2	1844	105847	5265		0.464311	0.927107		0.1293	0.375967		-2.31868	-0.079517		0.00785836	0.923213		-1.1991	0.171028
MYO1C	myosin IC	4641	118412	118411	118410	0.373067	0.462908	0.769631	0.140715	0.275604	0.276497	-2.1412	-0.730969	-0.724186	0.0157992	0.490567	0.508885	-1.19879	0.0937194
ALDH1A1	aldehyde dehydrogenase 1 family, member A1	216	106195	106196	106197	0.445426	0.543244	0.782435	0.180928	0.195577	0.303282	-1.61388	-1.45056	-0.530214	0.0969293	0.114915	0.611942	-1.19822	0.0938939
PTP4A3	protein tyrosine phosphatase type IVA, member 3	11156	105904	105903		0.553123	0.720934		0.19206	0.25337		-1.48862	-0.907428		0.10485	0.371901		-1.19803	0.171439
DARS	aspartyl-tRNA synthetase	1615	117859	117858	117857	0.569854	0.601116	0.47428	0.123065	0.163379	0.53446	-2.42236	-1.82791	0.658411	0.00586639	0.0338257	0.309372	-1.19729	0.0942362
ZRANB1	zinc finger, RAN-binding domain containing 1	54764	121805	121804	121803	0.600228	0.605321	0.717577	0.161024	0.198278	0.33785	-1.85838	-1.42178	-0.303773	0.038144	0.126776	0.865276	-1.19464	0.0950383
TPCN2	two pore segment channel 2	219931	104850	105529	37190	0.54063	0.488268	0.338489	0.135598	0.241214	0.330053	-2.21891	-1.01057	-0.352756	0.0117998	0.290951	0.806121	-1.19408	0.0952251
ASPH	aspartate beta-hydroxylase	444	14391	111447	14575	0.673711	0.777707	0.545191	0.13276	0.262805	0.310165	-2.26327	-0.830732	-0.483134	0.00897997	0.388414	0.580393	-1.19238	0.0957711
MAPKAP1	mitogen-activated protein kinase associated protein 1	79109	130550	130549	130548	0.499133	0.892918	0.460706	0.139868	0.273922	0.282461	-2.15386	-0.743817	-0.679416	0.0152493	0.266514	0.535808	-1.19237	0.0957716
KNSL8	kinesin-like 8	89953	122537	36579	36485	0.466109	0.373582	0.689357	0.0988808	0.217396	0.504141	-2.88136	-1.22867	0.535896	0.000871944	0.174292	0.384706	-1.19138	0.0961349
BLK	B lymphoid tyrosine kinase	640	156	155		0.361773	0.523746		0.17674	0.277587		-1.66302	-0.715932		0.0676867	0.505121		-1.18947	0.175008
CHD2	chromodomain helicase DNA binding protein 2	1106	121303	121305	121304	0.520456	0.713576	0.916993	0.116035	0.28014	0.334517	-2.54575	-0.696723	-0.324571	0.00380815	0.48899	0.851456	-1.18901	0.0968713
DNMT1	DNA (cytosine-5-)-methyltransferase 1	1786	110917	110914		0.505843	0.700763		0.213673	0.230426		-1.26491	-1.10656		0.183145	0.252612		-1.18574	0.176576
TRIB2	tribbles homolog 2 (Drosophila)	28951	103364	1061	103448	0.797456	0.667313	0.554652	0.15746	0.169396	0.409605	-1.90533	-1.75204	0.10025	0.0337265	0.0493355	0.729524	-1.18571	0.0979479
GALNT5	UDP-N-acetyl-alpha-D-galactosamine:polypeptide N-acetylgalactosaminyltransferase 5 (GalNAc-T5)	11227	111894	111893	111892	0.47672	0.240041	0.741003	0.127917	0.227543	0.375372	-2.34124	-1.13297	-0.0828369	0.00785682	0.220381	0.912322	-1.18568	0.0979572
ADA	adenosine deaminase	100	119536	119537	119535	0.726662	0.370801	0.376454	0.157676	0.21867	0.316956	-1.90246	-1.21641	-0.437701	0.0343817	0.198322	0.693372	-1.18552	0.0979936
HK2	hexokinase 2	3099	1528	1433	1618	0.594525	1.07132	0.439802	0.104122	0.199035	0.528175	-2.77302	-1.41379	0.633595	0.00141805	0.118544	0.314635	-1.1844	0.0984115
ASGR2	asialoglycoprotein receptor 2	433	110874	106400		0.546291	0.517359		0.210151	0.234639		-1.29978	-1.06855		0.167466	0.266627		-1.18416	0.177244
ODC-p	arginine decarboxylase	113451	118851	118849	118850	0.616012	0.349144	0.532514	0.119628	0.221665	0.41364	-2.48179	-1.18787	0.120818	0.00378433	0.213459	0.740867	-1.18295	0.0988667
SLC18A3	solute carrier family 18 (vesicular acetylcholine), member 3	6572	120105	120104		0.689728	0.291597		0.128415	0.384822		-2.33308	-0.0306769		0.0080309	0.793831		-1.18188	0.178249
KCNJ3	potassium inwardly-rectifying channel, subfamily J, member 3	3760	104406	104405	104404	0.410043	0.548639	0.629265	0.117136	0.276093	0.340821	-2.52594	-0.727254	-0.285408	0.00399209	0.498397	0.885618	-1.17954	0.0999936
HYAL1	hyaluronoglucosaminidase 1	3373	119482	119282	119281	0.427308	0.607093	0.452729	0.182	0.233117	0.259804	-1.60148	-1.0822	-0.854821	0.0791655	0.247722	0.353071	-1.1795	0.0999785
MYLK2	myosin light chain kinase 2, skeletal muscle	85366	103375	103539	103459	0.615973	0.683334	0.402778	0.126834	0.195845	0.443825	-2.35908	-1.44768	0.268575	0.00745607	0.120556	0.605855	-1.17939	0.100049
GUCA2B	guanylate cyclase activator 2B (uroguanylin)	2981	119747	119746	119748	0.778959	0.361321	0.546827	0.0860119	0.248601	0.517229	-3.17386	-0.947296	0.589665	0.00016222	0.383961	0.349646	-1.17716	0.100832
CTSH	cathepsin H	1512	105654	105092	105091	0.524401	0.831447	1.09736	0.146193	0.268309	0.281981	-2.06108	-0.787248	-0.682987	0.0207057	0.43427	0.52236	-1.17711	0.10079
MAP2K6	mitogen-activated protein kinase kinase 6	5608	103576	1226	1321	0.185447	0.816648	0.485704	0.120056	0.299261	0.308958	-2.4743	-0.558211	-0.491312	0.00481672	0.544877	0.685543	-1.17461	0.101645
TIMM23	translocase of inner mitochondrial membrane 23 homolog (yeast)	10431	121197	121209		0.336578	0.509519		0.173135	0.287657		-1.70625	-0.641177		0.0607982	0.56658		-1.17371	0.181724
PPID	peptidylprolyl isomerase D (cyclophilin D)	5481	111540	111539	111541	0.420251	0.416134	0.850967	0.142462	0.160763	0.485335	-2.11532	-1.86178	0.456144	0.0173223	0.0387706	0.43097	-1.17365	0.101984
CSNK1G2	casein kinase 1, gamma 2	1455	115	118258	117	0.678243	0.577269	0.451025	0.131842	0.17696	0.476537	-2.27784	-1.6604	0.417765	0.00889675	0.0612841	0.466191	-1.17349	0.102038
FLJ10948	enoyl Coenzyme A hydratase domain containing 2	55268	113566	109065	121053	0.650802	0.801288	0.76266	0.118763	0.303996	0.309132	-2.49701	-0.52528	-0.490134	0.00436261	0.653942	0.686369	-1.17081	0.102937
DIRAS2	DIRAS family, GTP-binding RAS-like 2	54769	120582	120584	120583	0.593813	0.662136	0.515938	0.177853	0.191085	0.328727	-1.64985	-1.4993	-0.361198	0.0622425	0.103602	0.816051	-1.17012	0.103156
RGS13	regulator of G-protein signalling 13	6003	12387	12298		0.546944	0.545718		0.0759299	0.658316		-3.43541	1.09566		6.25643e-05	0.120103		-1.16988	0.183517
SLC9A7	solute carrier family 9 (sodium/hydrogen exchanger), isoform 7	84679	119848	119849	119847	0.534538	0.970093	0.989363	0.0728123	0.367706	0.41748	-3.52337	-0.126124	0.140205	3.96657e-05	0.80151	0.700627	-1.16976	0.103355
BCL2L12	BCL2-like 12 (proline rich)	83596	120838	120719	120837	0.299458	0.42112	0.656547	0.109557	0.229902	0.444945	-2.66628	-1.11134	0.273864	0.00347382	0.24791	0.586769	-1.16792	0.103945
SLCO5A1	solute carrier organic anion transporter family, member 5A1	81796	120056	117685		0.414837	0.750149		0.167219	0.299734		-1.77918	-0.554898		0.0510577	0.519688		-1.16704	0.184626
DUSP8	dual specificity phosphatase 8	1850	105850	105849		0.737702	0.501677		0.214696	0.234131		-1.25489	-1.0731		0.181555	0.184608		-1.16399	0.18595
RBM10	RNA binding motif protein 10	8241	121554	121555	121553	0.527798	0.636041	0.825041	0.16921	0.223	0.298723	-1.75436	-1.17528	-0.561986	0.0452827	0.220731	0.631806	-1.16387	0.105306
GPR24	G protein-coupled receptor 24	2847	1791	1965	1882	0.584862	0.503793	0.435274	0.115926	0.233565	0.41694	-2.54772	-1.07817	0.137486	0.00353844	0.263236	0.707139	-1.1628	0.105709
GPR51	G protein-coupled receptor 51	9568	1884	1793		0.961296	0.570649		0.208705	0.241544		-1.31427	-1.00771		0.153719	0.304581		-1.16099	0.187276
PNLIP	pancreatic lipase	5406	9245	9334	9149	0.530848	0.460005	0.765418	0.131541	0.199581	0.431427	-2.28263	-1.40804	0.209142	0.00936537	0.120624	0.638691	-1.16051	0.106508
CCBL1	cysteine conjugate-beta lyase; cytoplasmic (glutamine transaminase K, kyneurenine aminotransferase)	883	111418	111417	111419	0.476189	0.349867	0.711488	0.126559	0.139489	0.642483	-2.36364	-2.15956	1.04459	0.0067466	0.0148484	0.134115	-1.15954	0.106893
BOC	BOC	91653	35244	35156	35329	0.783007	0.62488	0.886402	0.135482	0.147644	0.567124	-2.2207	-2.04036	0.782858	0.0115281	0.0134987	0.239191	-1.1594	0.106923
ALDH18A1	aldehyde dehydrogenase 18 family, member A1	5832	345	346		0.349154	0.406674		0.181574	0.278176		-1.6064	-0.711483		0.081589	0.500142		-1.15894	0.188185
G6PD	glucose-6-phosphate dehydrogenase	2539	8550	8360	8456	0.443373	0.25923	0.458672	0.0848107	0.293979	0.455595	-3.20337	-0.59557	0.323488	0.000203991	0.760843	0.540704	-1.15848	0.107257
PRKG1	protein kinase, cGMP-dependent, type I	5592	787	786		0.806455	0.309227		0.15555	0.325042		-1.93094	-0.384851		0.0321094	0.845653		-1.15789	0.188661
RPS6KL1	ribosomal protein S6 kinase-like 1	83694	1388	1293	1198	0.319978	0.519157	0.677482	0.112526	0.249685	0.404685	-2.61018	-0.938166	0.0749026	0.00289385	0.343754	0.764222	-1.15781	0.107461
FUT7	fucosyltransferase 7 (alpha (1,3) fucosyltransferase)	2529	111456	111455	111454	0.421056	0.350403	0.882374	0.152189	0.241143	0.309875	-1.97676	-1.01119	-0.485093	0.0271435	0.318544	0.700386	-1.15768	0.10748
FLJ13855	FLJ13855	65264	121909	121910		0.535051	0.580085		0.134126	0.377054		-2.24181	-0.0734579		0.0111958	0.903029		-1.15763	0.188793
CYP4A11	cytochrome P450, family 4, subfamily A, polypeptide 11	1579	2461	2373	2279	0.438603	0.341593	0.588778	0.11501	0.270077	0.366738	-2.56437	-0.773473	-0.131652	0.00301796	0.485562	0.974349	-1.1565	0.107921
PPIL3	peptidylprolyl isomerase (cyclophilin)-like 3	53938	112261	34264	112260	0.354911	0.681069	0.709818	0.101183	0.32467	0.346827	-2.83308	-0.387255	-0.248759	0.00105131	0.795466	0.924155	-1.15636	0.10798
ACOXL	acyl-Coenzyme A oxidase-like	55289	118808	118809	117562	0.725204	0.58937	0.49485	0.177169	0.222284	0.289857	-1.65792	-1.18202	-0.625196	0.0425568	0.210015	0.524402	-1.15505	0.108407
PRKCA	protein kinase C, alpha	5578	300	302	301	0.353264	0.527271	0.77977	0.0940214	0.226124	0.537087	-2.98708	-1.1461	0.668699	0.000518185	0.229501	0.303467	-1.15483	0.108553
NDUFS1	NADH dehydrogenase (ubiquinone) Fe-S protein 1, 75kDa (NADH-coenzyme Q reductase)	4719	107596	107594	107595	0.596313	0.483321	0.521156	0.140533	0.261675	0.310815	-2.14392	-0.839769	-0.478739	0.0157497	0.431094	0.707129	-1.15414	0.108741
CLIC2	chloride intracellular channel 2	1193	145736	145735		0.250325	0.800402		0.101315	0.501149		-2.83036	0.523408		0.00115195	0.40207		-1.15347	0.190692
DUOX2	dual oxidase 2	50506	108480	117483	118779	0.453617	0.474774	0.533314	0.157338	0.1842	0.395736	-1.90695	-1.57629	0.0279915	0.0304051	0.0875874	0.850836	-1.15175	0.109603
CACNA1H	calcium channel, voltage-dependent, alpha 1H subunit	8912	105504	104764		0.943331	0.867114		0.166286	0.306621		-1.79092	-0.507243		0.0463046	0.580714		-1.14908	0.1926
ZCWCC2	zinc finger, CW type with coiled-coil domain 2	79710	119837	119835	119836	0.625473	0.86553	0.633109	0.0650137	0.351809	0.505051	-3.76103	-0.21884	0.539679	1.14061e-05	0.927279	0.396606	-1.14673	0.111509
ALKBH	alkB, alkylation repair homolog (E. coli)	8846	107923	107924	107925	0.711241	0.571852	0.623255	0.109017	0.199909	0.530776	-2.67664	-1.40459	0.643901	0.00192131	0.135157	0.31738	-1.14578	0.111801
ABCG4	ATP-binding cassette, sub-family G (WHITE), member 4	64137	118178	118179		0.940654	0.835665		0.115733	0.442198		-2.55123	0.260871		0.00373757	0.694035		-1.14518	0.194407
FMO1	flavin containing monooxygenase 1	2326	118997	118996		0.596137	0.712266		0.164851	0.311315		-1.8091	-0.47537		0.0397472	0.671941		-1.14223	0.195707
UNC119	unc-119 homolog (C. elegans)	9094	107646	114485	118208	0.386155	0.74367	0.818068	0.178599	0.197716	0.329762	-1.64106	-1.42773	-0.354607	0.0747882	0.125412	0.824294	-1.14113	0.113452
MAP3K5	mitogen-activated protein kinase kinase kinase 5	4217	738	737		0.61719	1.04775		0.128313	0.400507		-2.33475	0.0531285		0.00964656	0.766091		-1.14081	0.196384
RGS16	regulator of G-protein signalling 16	6004	12388	12206		0.772686	0.645712		0.210588	0.244145		-1.29542	-0.985238		0.177987	0.302421		-1.14033	0.196566
BIA2	tripartite motif-containing 58	25893	118791	118790	118792	0.465781	0.31712	0.650143	0.16518	0.175015	0.40378	-1.80492	-1.68359	0.0702038	0.0491421	0.0628298	0.764458	-1.13944	0.114093
TPSG1	tryptase gamma 1	25823	45286	45192		0.868649	1.01626		0.155135	0.332173		-1.93653	-0.339322		0.0292524	0.83725		-1.13793	0.197684
KLRC3	killer cell lectin-like receptor subfamily C, member 3	3823	45174	19355	45269	0.363714	0.532443	0.335473	0.154432	0.188093	0.402879	-1.94606	-1.53241	0.0655164	0.0295615	0.108786	0.790189	-1.13765	0.114755
CCNB1	cyclin B1	891	118839	118838	118840	0.32498	0.159428	0.0927445	0.0657298	0.213586	0.835132	-3.73804	-1.26577	1.59475	1.25569e-05	0.182119	0.0352717	-1.13635	0.115373
PEX6	peroxisomal biogenesis factor 6	5190	8284	8195	8102	0.682713	0.323052	0.194233	0.0822334	0.374607	0.380943	-3.26811	-0.0871203	-0.0519322	0.000138136	0.720225	0.881114	-1.13572	0.115527
FABP1	fatty acid binding protein 1, liver	2168	121207	121193	121194	0.6268	0.440501	0.464721	0.125907	0.261641	0.358424	-2.37446	-0.840043	-0.179759	0.00708471	0.417073	0.990205	-1.13142	0.117095
HS3ST4	heparan sulfate (glucosamine) 3-O-sulfotransferase 4	9951	202390	202389	202388	0.646086	0.5318	0.740328	0.0558804	0.395107	0.534926	-4.07861	0.0246545	0.660241	2.55741e-06	0.988973	0.308539	-1.13124	0.117285
C2	complement component 2	717	105545	103863	105544	0.487303	0.494623	0.686485	0.152067	0.18011	0.431263	-1.97844	-1.62339	0.208341	0.022509	0.0752077	0.631317	-1.13116	0.117195
AMHR2	anti-Mullerian hormone receptor, type II	269	1045	1044	1046	0.537385	0.769001	0.518118	0.20166	0.216974	0.271326	-1.3863	-1.23275	-0.76379	0.137985	0.164941	0.501235	-1.12762	0.118515
PSMB9	proteasome (prosome, macropain) subunit, beta type, 9 (large multifunctional protease 2)	5698	105052	105053		0.624718	1.08211		0.203811	0.255732		-1.36404	-0.887961		0.141616	0.309969		-1.126	0.203204
SLCO1A2	solute carrier organic anion transporter family, member 1A2	6579	117734	117733		0.65859	0.86789		0.223107	0.233619		-1.17428	-1.07769		0.206046	0.267926		-1.12598	0.203212
ENPP2	ectonucleotide pyrophosphatase/phosphodiesterase 2 (autotaxin)	5168	104807	104805		0.579789	0.996176		0.105978	0.492299		-2.73595	0.48603		0.00167287	0.416385		-1.12496	0.203765
SERPINB13	serine (or cysteine) proteinase inhibitor, clade B (ovalbumin), member 13	5275	118777	118778		0.659376	0.637298		0.128499	0.407456		-2.33171	0.0892173		0.00811048	0.732211		-1.12125	0.205482
NRBP	nuclear receptor binding protein	29959	103605	913	914	0.3887	0.711839	0.167903	0.0937376	0.175235	0.730082	-2.99342	-1.68095	1.31273	0.000515808	0.061372	0.0528563	-1.12055	0.121344
BNIP1	BCL2/adenovirus E1B 19kDa interacting protein 1	662	120516	120819	120820	0.438919	0.32722	0.558546	0.114354	0.22232	0.473099	-2.57636	-1.18168	0.402575	0.00233456	0.217443	0.476764	-1.11849	0.122085
GNG4	guanine nucleotide binding protein (G protein), gamma 4	2786	46093	5095	5187	0.203788	0.320672	0.724658	0.114126	0.219627	0.480888	-2.58056	-1.20725	0.436833	0.00462665	0.208724	0.458016	-1.11699	0.122673
CMAS	cytidine monophosphate N-acetylneuraminic acid synthetase	55907	117992	117991	119350	0.645037	0.842453	0.779591	0.17021	0.213063	0.332624	-1.74199	-1.27091	-0.336477	0.0549683	0.178708	0.843295	-1.11646	0.122841
OR1D5	olfactory receptor, family 1, subfamily D, member 5	8386	213330	213328		0.400088	0.683993		0.105894	0.49685		-2.73762	0.505336		0.00168032	0.424572		-1.11614	0.207939
KLRC1	killer cell lectin-like receptor subfamily C, member 1	3821	11215	11122	111131	0.270601	0.560012	0.290914	0.131602	0.202318	0.455236	-2.28166	-1.37946	0.321832	0.00876826	0.139944	0.544618	-1.1131	0.124195
PRTN3	proteinase 3 (serine proteinase, neutrophil, Wegener granulomatosis autoantigen)	5657	11931	12023		0.535856	0.104104		0.0863928	0.611309		-3.16459	0.940249		0.000259281	0.176276		-1.11217	0.209882
TLR4	toll-like receptor 4	7099	110007	112337	110005	0.23192	0.594612	0.57024	0.170909	0.220355	0.322781	-1.73339	-1.20031	-0.399493	0.0562578	0.188011	0.766652	-1.11106	0.124972
QARS	glutaminyl-tRNA synthetase	5859	117909	117908	117910	0.456312	0.446465	0.794999	0.0949189	0.325496	0.394025	-2.96715	-0.381922	0.0189012	0.000616947	0.782303	0.967614	-1.11006	0.125423
DF	D component of complement (adipsin)	1675	10773	10600	105586	0.929032	0.809181	0.604058	0.154632	0.185873	0.423719	-1.94335	-1.55731	0.171323	0.0317557	0.0952261	0.752223	-1.10978	0.125502
FLJ21963	FLJ21963	79611	118025	118024		0.741999	0.362822		0.226031	0.234212		-1.14696	-1.07237		0.249767	0.26246		-1.10967	0.210969
PSMB2	proteasome (prosome, macropain) subunit, beta type, 2	5690	105050	105615		0.472005	1.00823		0.188247	0.281674		-1.53069	-0.685271		0.0892797	0.543097		-1.10798	0.211788
ITGB1	integrin, beta 1 (fibronectin receptor, beta polypeptide, antigen CD29 includes MDF2, MSK12)	3688	109877	109878	109879	0.625252	0.541008	0.870838	0.122275	0.248001	0.402692	-2.43587	-0.952361	0.0645426	0.00572391	0.308231	0.819053	-1.10789	0.126264
GIT2	G protein-coupled receptor kinase interactor 2	9815	35874	35791	35700	0.277319	0.665367	0.687355	0.171581	0.206677	0.34438	-1.72516	-1.33475	-0.263613	0.132245	0.0911687	0.896749	-1.10784	0.126262
GDI2	GDP dissociation inhibitor 2	2665	114148	114149		0.353788	0.351334		0.143189	0.370457		-2.10464	-0.110489		0.0176977	0.940527		-1.10756	0.212013
DKFZP586A0522	DKFZP586A0522	25840	117955	117956		0.324545	0.813691		0.108559	0.488728		-2.68548	0.47076		0.00207144	0.436005		-1.10736	0.212153
CHRNB4	cholinergic receptor, nicotinic, beta polypeptide 4	1143	118988	114083	114082	0.630293	0.503042	0.112497	0.161424	0.261353	0.289725	-1.85316	-0.842354	-0.626145	0.0332338	0.4118	0.575503	-1.10722	0.126507
GATM	glycine amidinotransferase (L-arginine:glycine amidinotransferase)	2628	110928	110930	110932	0.364003	0.521027	0.398412	0.121585	0.167274	0.60104	-2.44775	-1.77849	0.904707	0.00510606	0.049233	0.188532	-1.10718	0.126589
FLJ23356	FLJ23356	84197	1099	1098	1100	0.505989	0.499185	0.739268	0.141801	0.149444	0.577096	-2.12508	-2.01494	0.819426	0.00738107	0.0167002	0.217927	-1.10686	0.126706
CYP2J2	cytochrome P450, family 2, subfamily J, polypeptide 2	1573	9007	106227	106226	0.328082	0.355913	0.908321	0.066232	0.321231	0.575444	-3.72208	-0.409589	0.81341	1.38405e-05	0.768988	0.220384	-1.10608	0.127082
NR2C2	nuclear receptor subfamily 2, group C, member 2	7182	138924	4535	138923	0.303906	0.48005	0.683468	0.181691	0.250862	0.269439	-1.60505	-0.928302	-0.778433	0.0790548	0.356127	0.389837	-1.10393	0.127829
OR10A3	olfactory receptor, family 10, subfamily A, member 3	26496	213276	213286	213277	0.625349	0.744005	0.589987	0.215698	0.230317	0.247331	-1.24512	-1.10755	-0.958033	0.211019	0.253059	0.30002	-1.10357	0.127971
MAPK12	mitogen-activated protein kinase 12	6300	44935	360	44843	0.427425	0.690001	0.740712	0.104042	0.337188	0.350513	-2.77463	-0.307887	-0.226579	0.00161708	0.867655	0.985103	-1.10303	0.128237
HDAC11	histone deacetylase 11	79885	31610	31793	31704	0.463519	0.533782	0.476979	0.0561896	0.424278	0.516548	-4.06703	0.174086	0.586901	1.73818e-06	0.666419	0.336229	-1.10201	0.128757
TP53I3	tumor protein p53 inducible protein 3	9540	107569	113162		0.468982	0.583367		0.158295	0.336953		-1.89423	-0.309353		0.0315447	0.83662		-1.10179	0.214806
UGT1A10	UDP glycosyltransferase 1 family, polypeptide A10	54575	202359	202323	202352	0.454418	0.25507	0.7327	0.164613	0.190432	0.393306	-1.81213	-1.50648	0.0150666	0.0420016	0.105221	0.824542	-1.10118	0.128964
ENTPD4	ectonucleoside triphosphate diphosphohydrolase 4	9583	122422	122420		0.640147	0.654546		0.0923564	0.578223		-3.02456	0.823518		0.0004946	0.24109		-1.10052	0.215514
GSTA2	glutathione S-transferase A2	2939	122488	122459	2288	0.316995	0.833209	0.0930304	0.0814182	0.317683	0.477922	-3.28901	-0.432888	0.423854	0.000137593	0.744653	0.487771	-1.09935	0.129778
AKR1B10	aldo-keto reductase family 1, member B10 (aldose reductase)	57016	112090	112091	43766	0.182216	0.656729	0.308253	0.210819	0.217093	0.270517	-1.29312	-1.2316	-0.770057	0.17427	0.19423	0.420222	-1.09826	0.130138
SC5DL	sterol-C5-desaturase (ERG3 delta-5-desaturase homolog, fungal)-like	6309	118768	118767	117427	0.383875	0.459889	0.585529	0.100104	0.336867	0.367253	-2.85557	-0.309886	-0.128708	0.00112677	0.864491	0.940076	-1.09806	0.130274
P4HA2	procollagen-proline, 2-oxoglutarate 4-dioxygenase (proline 4-hydroxylase), alpha polypeptide II	8974	107344	111440	111439	0.476746	0.614504	0.789225	0.193972	0.247253	0.258979	-1.46785	-0.958695	-0.861498	0.0469332	0.328437	0.400023	-1.09601	0.131063
APEG1	aortic preferentially expressed gene 1	10290	42121	42210	42274	0.765485	0.626306	0.409986	0.0882967	0.223383	0.629902	-3.11887	-1.17168	1.0031	0.000310456	0.226023	0.0898818	-1.09581	0.131243
MASTL	microtubule associated serine/threonine kinase-like	84930	1108	1109	111039	0.710415	0.566642	1.01923	0.144327	0.258818	0.332816	-2.08803	-0.862799	-0.335266	0.0127331	0.38485	0.852324	-1.09536	0.131347
PSTPIP1	proline-serine-threonine phosphatase interacting protein 1	9051	137444	137445	14041	0.272738	0.428459	0.554288	0.0655806	0.256046	0.740954	-3.74281	-0.885386	1.34374	1.20029e-05	0.384759	0.0615723	-1.09482	0.131708
LOC221567	LOC221567	221567	213268	213267	213281	0.543531	0.508661	0.850132	0.0953122	0.289953	0.45042	-2.95847	-0.624496	0.299519	0.000662418	0.533109	0.538978	-1.09448	0.13176
RRM2	ribonucleotide reductase M2 polypeptide	6241	110819	110820	110822	0.319606	0.682699	0.67804	0.0809117	0.361929	0.425069	-3.3021	-0.159347	0.177997	0.000135172	0.973257	0.683409	-1.09448	0.13178
PASK	PAS domain containing serine/threonine kinase	23178	110953	103354		0.834874	0.652157		0.1797	0.299178		-1.62817	-0.558793		0.0730734	0.553927		-1.09348	0.218883
CA2	carbonic anhydrase II	760	118891	118890	118892	0.516159	0.566375	0.631013	0.117841	0.271958	0.389256	-2.51336	-0.758913	-0.00664322	0.00416943	0.483465	0.839969	-1.09297	0.132359
PRDX4	peroxiredoxin 4	10549	17825	135765	135764	0.434056	0.465197	0.186693	0.171075	0.230582	0.316445	-1.73135	-1.10514	-0.441079	0.0437682	0.238982	0.827067	-1.09252	0.132517
LOC144125	olfactory receptor, family 2, subfamily AG, member 1	144125	213244	213265	213255	0.344769	0.753159	0.54825	0.0887843	0.215947	0.651673	-3.10731	-1.2427	1.07438	0.000324298	0.189513	0.130279	-1.09188	0.132881
SLC27A2	solute carrier family 27 (fatty acid transporter), member 2	11001	117179	117178		0.215411	0.681607		0.116255	0.463173		-2.54178	0.358092		0.00565357	0.5402		-1.09184	0.219745
RASAL2	RAS protein activator like 2	9462	120746	120747		0.929669	0.268553		0.213045	0.252961		-1.27109	-0.910817		0.177426	0.38514		-1.09095	0.220129
SLC4A4	solute carrier family 4, sodium bicarbonate cotransporter, member 4	8671	117193	119964		0.471549	0.747481		0.173047	0.312524		-1.70731	-0.467241		0.0602926	0.615471		-1.08727	0.221971
KCNH6	potassium voltage-gated channel, subfamily H (eag-related), member 6	81033	7538	105511		0.711773	1.12413		0.10929	0.494866		-2.6714	0.496941		0.00195219	0.397681		-1.08723	0.222054
ACCN3	amiloride-sensitive cation channel 3	9311	7699	104737	7515	0.471143	0.709306	0.44866	0.068686	0.359161	0.51098	-3.64576	-0.175452	0.564163	3.10685e-05	0.920775	0.377801	-1.08568	0.1355
RIPK1	receptor (TNFRSF)-interacting serine-threonine kinase 1	8737	453	452	454	0.340742	0.747243	0.382379	0.169319	0.188957	0.394587	-1.753	-1.52279	0.0218886	0.0528054	0.0990613	0.810216	-1.08463	0.135845
PRKAA2	protein kinase, AMP-activated, alpha 2 catalytic subunit	5563	772	103652		0.562279	0.350945		0.186238	0.291463		-1.5532	-0.6136		0.0912923	0.589346		-1.0834	0.223909
MPST	mercaptopyruvate sulfurtransferase	4357	29240	29154	29060	0.313976	0.347666	0.466092	0.165721	0.197321	0.38694	-1.79806	-1.43193	-0.0191632	0.0465203	0.130258	0.84929	-1.08305	0.136518
UGT1A9	UDP glycosyltransferase 1 family, polypeptide A9	54600	202324	202325	202354	0.435505	0.638851	0.718403	0.14906	0.22848	0.371944	-2.02034	-1.12435	-0.102083	0.0213326	0.246254	0.933774	-1.08226	0.136855
MOGAT1	monoacylglycerol O-acyltransferase 1	116255	112316	112315	35708	0.333155	0.616019	0.888409	0.155206	0.162537	0.502507	-1.93558	-1.83875	0.529085	0.0307199	0.0413028	0.38424	-1.08175	0.137098
DRD1	dopamine receptor D1	1812	1923	1834	1739	0.48677	0.566296	0.790235	0.11574	0.212196	0.516875	-2.5511	-1.27946	0.588228	0.00366907	0.0346187	0.350761	-1.08078	0.137527
PML	promyelocytic leukemia	5371	42781	42623	42709	0.416721	0.76104	0.874673	0.106622	0.271052	0.439495	-2.72324	-0.76591	0.248012	0.00187456	0.387769	0.605696	-1.08038	0.137693
SERPINF2	serine (or cysteine) proteinase inhibitor, clade F (alpha-2 antiplasmin, pigment epithelium derived factor), member 2	5345	118590	9332		0.956446	0.507282		0.19745	0.276208		-1.43056	-0.726378		0.118472	0.498102		-1.07847	0.226397
RAB20	RAB20, member RAS oncogene family	55647	120589	120588	120590	0.401947	0.507823	0.633915	0.14495	0.242128	0.363869	-2.079	-1.00264	-0.148131	0.0190934	0.307745	0.928198	-1.07659	0.139293
FLJ22761	hexokinase domain containing 1	80201	121932	121933	121931	0.837488	0.339739	0.887263	0.0777853	0.35807	0.458932	-3.38477	-0.181831	0.338794	8.2417e-05	0.987046	0.539538	-1.07594	0.139652
MTMR8	myotubularin related protein 8	55613	104927	104925	104929	0.747991	0.917706	0.826932	0.154372	0.244315	0.339258	-1.94688	-0.983778	-0.295046	0.0308324	0.329058	0.872969	-1.07523	0.139874
IQGAP3	IQ motif containing GTPase activating protein 3	128239	129972	129971		0.421961	0.442499		0.144371	0.379534		-2.08739	-0.0597061		0.021232	0.931639		-1.07355	0.228927
FKBP7	FK506 binding protein 7	51661	117522	118114	118113	0.725667	0.182124	0.718737	0.16074	0.245887	0.3247	-1.86207	-0.970316	-0.38706	0.0410261	0.334035	0.818458	-1.07315	0.140777
AD-017	glycosyltransferase 8 domain containing 1	55830	112039	112041	112040	0.246329	0.374566	0.569866	0.205836	0.215896	0.289367	-1.3433	-1.24319	-0.62874	0.149701	0.191036	0.577169	-1.07174	0.141382
RILP	Rab interacting lysosomal protein	83547	131107	33389		0.711097	0.457077		0.201777	0.272384		-1.38508	-0.755622		0.144519	0.474224		-1.07035	0.230538
RBM14	RNA binding motif protein 14	10432	135650	135649	135651	0.502845	0.534041	0.575204	0.128895	0.24163	0.414508	-2.32526	-1.00695	0.125214	0.007637	0.309292	0.7234	-1.069	0.14262
GPR171	G protein-coupled receptor 171	29909	2064	2156		0.372506	0.361618		0.0727351	0.756954		-3.52559	1.38856		3.31759e-05	0.0607978		-1.06852	0.231651
DIA1	diaphorase (NADH) (cytochrome b-5 reductase)	1727	8546	110650	110649	0.367602	1.00159	0.908983	0.0886689	0.24021	0.607585	-3.11004	-1.01932	0.927427	0.000313834	0.301614	0.17785	-1.06731	0.143428
CDK2	cyclin-dependent kinase 2	1017	1314	42820		0.359368	0.741708		0.190233	0.289787		-1.50867	-0.625697		0.102182	0.566496		-1.06718	0.232172
LCAT	lecithin-cholesterol acyltransferase	3931	110617	110618	110616	0.361596	0.543251	0.700511	0.094665	0.334448	0.40894	-2.97277	-0.325006	0.0968424	0.000611015	0.840265	0.737143	-1.06698	0.143544
A4GALT	alpha 1,4-galactosyltransferase	53947	111997	111995	111996	0.452113	0.635697	0.436728	0.212642	0.220998	0.275626	-1.27506	-1.1942	-0.730807	0.184162	0.211048	0.573519	-1.06669	0.143606
HMGCL	3-hydroxymethyl-3-methylglutaryl-Coenzyme A lyase (hydroxymethylglutaricaciduria)	3155	121242	121244	121243	0.801933	0.650867	0.428188	0.0851917	0.25496	0.597479	-3.19397	-0.894305	0.892241	0.000215879	0.376792	0.19397	-1.06534	0.144304
OR1D2	olfactory receptor, family 1, subfamily D, member 2	4991	4231	44923		0.424981	0.214529		0.192966	0.286373		-1.47874	-0.650563		0.11017	0.675187		-1.06465	0.23348
GPR132	G protein-coupled receptor 132	29933	20597	20508	20414	0.188712	0.802061	0.903978	0.122474	0.220356	0.482452	-2.43246	-1.2003	0.443644	0.00543284	0.20836	0.447891	-1.06304	0.145279
AMD1	adenosylmethionine decarboxylase 1	262	118626	118624	118625	0.551202	0.454534	0.684488	0.0854881	0.349139	0.436246	-3.18668	-0.234824	0.232444	0.00022866	0.937831	0.617911	-1.06302	0.14532
SFXN5	sideroflexin 5	94097	121107	121109	121108	0.580791	0.522747	0.522426	0.175929	0.247337	0.300291	-1.67266	-0.957987	-0.551004	0.0736067	0.326155	0.53	-1.06055	0.14635
ATP5G2	ATP synthase, H+ transporting, mitochondrial F0 complex, subunit c (subunit 9), isoform 2	517	117322	120811	117321	0.560277	0.95711	0.772537	0.205329	0.244783	0.260053	-1.34847	-0.979762	-0.852812	0.152251	0.325252	0.413042	-1.06035	0.146435
PDE7A	phosphodiesterase 7A	5150	11850	11670	11763	0.385974	0.71818	0.403127	0.132156	0.313688	0.315364	-2.27285	-0.459443	-0.44826	0.00953247	0.730189	0.787751	-1.06018	0.146535
TUBGCP6	tubulin, gamma complex associated protein 6	85378	28508	28604		0.301538	0.644983		0.146717	0.378321		-2.05357	-0.0664191		0.0211658	0.895629		-1.06	0.235926
FLRT3	fibronectin leucine rich transmembrane protein 3	23767	122434	122433	122432	0.354848	0.593783	0.496979	0.171694	0.271324	0.280919	-1.72378	-0.763808	-0.690902	0.0579096	0.470947	0.519211	-1.0595	0.146824
SLC6A4	solute carrier family 6 (neurotransmitter transporter, serotonin), member 4	6532	116922	119951		0.580445	0.520908		0.192986	0.28808		-1.47854	-0.638092		0.10495	0.598544		-1.05831	0.236782
OSBPL1A	oxysterol binding protein-like 1A	114876	121105	121104	121106	0.533628	0.780431	0.749262	0.0812029	0.371732	0.434337	-3.29456	-0.103282	0.223245	0.000167037	0.932951	0.687741	-1.0582	0.147495
CYP3A5	cytochrome P450, family 3, subfamily A, polypeptide 5	1577	2372	2278	2460	0.463961	0.658053	0.745404	0.161382	0.164111	0.495276	-1.85372	-1.81854	0.498679	0.0411593	5.86267e-05	0.410538	-1.05786	0.147601
FLJ11756	dynein, cytoplasmic, heavy polypeptide 2	79659	31041	31230	31136	0.638873	0.443012	0.41243	0.205762	0.215365	0.296588	-1.34406	-1.24836	-0.577036	0.154571	0.188119	0.618509	-1.05649	0.148182
ACAD9	acyl-Coenzyme A dehydrogenase family, member 9	28976	108466	108467	108465	0.685004	0.48762	0.795052	0.162002	0.197266	0.411602	-1.84567	-1.43252	0.110458	0.0385873	0.120152	0.735585	-1.05591	0.148465
INMT	indolethylamine N-methyltransferase	11185	111713	111715	111714	0.512912	0.863158	0.539618	0.0714021	0.386923	0.476164	-3.56439	-0.019258	0.416123	3.00346e-05	0.845618	0.460109	-1.05584	0.148588
UNQ9391	UNQ9391	203074	114014	114013		0.233076	0.195557		0.111012	0.502535		-2.6386	0.529203		0.00265355	0.366803		-1.0547	0.238746
ME3	malic enzyme 3, NADP(+)-dependent, mitochondrial	10873	113337	108082	113339	0.27418	0.133739	0.251249	0.138296	0.262491	0.363095	-2.17758	-0.833237	-0.152596	0.0152512	0.402882	0.943856	-1.05447	0.14912
ABCA6	ATP-binding cassette, sub-family A (ABC1), member 6	23460	118189	117718	118190	0.40886	0.750882	0.474625	0.122722	0.174816	0.615224	-2.42822	-1.68597	0.95364	0.00592517	0.0639678	0.166591	-1.05352	0.149607
PRKCD	protein kinase C, delta	5580	774	775	103600	0.462949	0.31578	0.238568	0.164188	0.256173	0.313909	-1.81756	-0.884347	-0.457963	0.0427499	0.417561	0.727611	-1.05329	0.149645
TRPC6	transient receptor potential cation channel, subfamily C, member 6	7225	104488	104483	104486	0.423389	1.00213	0.997767	0.101889	0.343096	0.378694	-2.81849	-0.27145	-0.0643524	0.00118574	0.914963	0.919888	-1.05143	0.150543
FVT1	follicular lymphoma variant translocation 1	2531	112841	106666	106667	0.537745	0.575965	1.00695	0.142005	0.217894	0.427959	-2.12206	-1.22387	0.192209	0.0150589	0.19046	0.656482	-1.05124	0.150606
HSD17B7	hydroxysteroid (17-beta) dehydrogenase 7	51478	24513	24423	24327	0.350945	0.527392	0.382125	0.0845684	0.333368	0.470102	-3.20937	-0.331792	0.389242	0.000182419	0.844625	0.518875	-1.05064	0.150938
SKIP	SKIP	51763	104924	104922		0.511422	0.672682		0.169727	0.330423		-1.74794	-0.350406		0.0589583	0.832294		-1.04917	0.241608
NAGK	N-acetylglucosamine kinase	55577	1156	1251	1346	0.648233	0.42256	0.746052	0.11249	0.315987	0.374623	-2.61085	-0.444123	-0.0870265	0.00115841	0.590377	0.918502	-1.04733	0.152421
SKIV2L	superkiller viralicidic activity 2-like (S. cerevisiae)	6499	143040	143039		0.57878	0.850888		0.108991	0.515991		-2.67714	0.584638		0.0022117	0.354305		-1.04625	0.243225
SLC6A11	solute carrier family 6 (neurotransmitter transporter, GABA), member 11	6538	120027	117490		0.347543	0.742176		0.15607	0.360508		-1.92393	-0.167599		0.0336225	0.959773		-1.04577	0.24343
PGRMC1	progesterone receptor membrane component 1	10857	111708	108079		0.5948	0.744614		0.170592	0.329829		-1.73729	-0.354183		0.0540163	0.811869		-1.04574	0.243438
RBP2	retinol binding protein 2, cellular	5948	121003	121002	121001	0.612414	0.314847	0.654547	0.140728	0.154001	0.615941	-2.14101	-1.95193	0.956083	0.0157403	0.028916	0.164587	-1.04562	0.153246
OR10A5	olfactory receptor, family 10, subfamily A, member 5	144124	112437	112435	112436	0.658405	0.622708	0.472016	0.194432	0.256614	0.267697	-1.46287	-0.880745	-0.792038	0.115203	0.38617	0.448158	-1.04522	0.15336
SLC6A13	solute carrier family 6 (neurotransmitter transporter, GABA), member 13	6540	120133	117533		0.673021	0.616434		0.229357	0.245589		-1.11631	-0.972863		0.285896	0.13959		-1.04459	0.244037
CAS1	CAS1	64921	112179	112178	112180	0.519858	0.872338	0.751014	0.104369	0.283125	0.454769	-2.76804	-0.674491	0.319679	0.00140147	0.522098	0.545361	-1.04095	0.155418
AKAP8L	A kinase (PRKA) anchor protein 8-like	26993	21328	147522		0.264744	0.730283		0.162986	0.346875		-1.83297	-0.248469		0.0424541	0.925127		-1.04072	0.246131
AGMAT	agmatine ureohydrolase (agmatinase)	79814	119368	119367	119369	0.396451	0.515484	0.357616	0.158242	0.212389	0.400194	-1.89494	-1.27755	0.0514926	0.0345233	0.158906	0.812072	-1.04033	0.155669
CYP2C18	cytochrome P450, family 2, subfamily C, polypeptide 18	1562	2277	2459	2371	0.286107	0.575537	0.599463	0.148349	0.172743	0.525531	-2.03037	-1.711	0.623069	0.0332792	0.0662147	0.328663	-1.03943	0.156123
PLCB3	phospholipase C, beta 3 (phosphatidylinositol-specific)	5331	9145	9330	9241	0.572927	0.69307	0.351187	0.112322	0.330957	0.364468	-2.61398	-0.347018	-0.144679	0.00197	0.792711	0.964633	-1.03522	0.158113
SLCO6A1	solute carrier organic anion transporter family, member 6A1	133482	120077	120076		0.342736	0.764155		0.22438	0.253455		-1.16234	-0.906726		0.216126	0.349209		-1.03453	0.249456
SLC25A2	solute carrier family 25 (mitochondrial carrier; ornithine transporter) member 2	83884	33472	109717	116433	0.400496	0.575343	1.0832	0.121538	0.245647	0.454647	-2.44856	-0.972369	0.319116	0.0049203	0.331419	0.56063	-1.03394	0.158728
HCK	hemopoietic cell kinase	3055	207	205	206	0.229337	0.67101	0.601038	0.124122	0.147317	0.74301	-2.40443	-2.04502	1.34955	0.00638471	0.0228769	0.0757805	-1.0333	0.159095
OAZ1	ornithine decarboxylase antizyme 1	4946	118715	46078	14119	0.580776	0.804263	0.637271	0.184133	0.206908	0.357591	-1.57704	-1.3324	-0.184643	0.0841809	0.168471	0.979944	-1.03136	0.159928
CYP4F8	cytochrome P450, family 4, subfamily F, polypeptide 8	11283	2341	2516	2431	0.678918	0.594033	0.596626	0.0842972	0.288895	0.559807	-3.21611	-0.632167	0.755616	0.000195047	0.605383	0.26088	-1.03089	0.160247
IL6R	interleukin 6 receptor	3570	110682	106147	106149	0.470184	0.56062	0.539022	0.126343	0.223912	0.483018	-2.36721	-1.16672	0.446105	0.00951284	0.211971	0.423655	-1.02928	0.16097
KEL	Kell blood group	3792	8469	8561		0.603328	0.581607		0.19149	0.298885		-1.49486	-0.560852		0.0985128	0.662493		-1.02785	0.253105
TNKS	tankyrase, TRF1-interacting ankyrin-related ADP-ribose polymerase	8658	117191	117192	117190	0.515699	0.599749	0.451845	0.126774	0.30482	0.354995	-2.36008	-0.519603	-0.199928	0.00737358	0.6272	0.804151	-1.02654	0.162282
CA7	carbonic anhydrase VII	766	118915	118916	118914	0.7378	0.762417	0.304238	0.160858	0.279536	0.3051	-1.86054	-0.701253	-0.517678	0.039593	0.512937	0.673191	-1.02649	0.162283
KIAA0605	ADAMTS-like 2	9719	105364	105363		0.535585	0.448031		0.188938	0.303417		-1.523	-0.529279		0.110295	0.659618		-1.02614	0.254048
MYO6	myosin VI	4646	15510	15603	15694	0.704832	0.421312	0.949832	0.167801	0.212321	0.386184	-1.7719	-1.27823	-0.0232673	0.0500932	0.161055	0.852621	-1.02446	0.163277
GALNS	galactosamine (N-acetyl)-6-sulfate sulfatase (Morquio syndrome, mucopolysaccharidosis type IVA)	2588	119073	119072	119074	0.696282	0.233268	0.725153	0.163012	0.262781	0.321485	-1.83264	-0.83092	-0.407935	0.0417331	0.422235	0.774488	-1.02383	0.163579
NR1I3	nuclear receptor subfamily 1, group I, member 3	9970	5535	5358	5449	0.586555	0.112676	0.787469	0.159151	0.231811	0.373893	-1.88292	-1.09399	-0.0911202	0.0361933	0.270209	0.993293	-1.02268	0.16415
NPR3	natriuretic peptide receptor C/guanylate cyclase C (atrionatriuretic peptide receptor C)	4883	2085	2176		0.309187	0.853931		0.20615	0.279138		-1.3401	-0.704242		0.151748	0.514165		-1.02217	0.256232
CTSK	cathepsin K (pycnodysostosis)	1513	105011	105009	105010	0.547221	0.613927	0.511745	0.154444	0.268944	0.332376	-1.9459	-0.782289	-0.338042	0.0298461	0.417607	0.863978	-1.02208	0.164443
CACNG1	calcium channel, voltage-dependent, gamma subunit 1	786	105413	105415	105414	1.11428	0.623183	0.479492	0.147068	0.263102	0.358085	-2.04856	-0.828361	-0.181743	0.0201893	0.41999	0.98045	-1.01955	0.16569
TACR2	tachykinin receptor 2	6865	1952	1773		0.723124	0.895508		0.215892	0.267598		-1.24324	-0.792816		0.195188	0.425884		-1.01803	0.258531
MAN1A2	mannosidase, alpha, class 1A, member 2	10905	18269	18360	18448	0.784353	0.205434	0.452436	0.157745	0.234881	0.375034	-1.90154	-1.06639	-0.0847263	0.02759	0.337161	0.913477	-1.01755	0.166679
FABP7	fatty acid binding protein 7, brain	2173	10054	10144	9959	0.434911	0.64864	0.62281	0.148646	0.215591	0.434322	-2.02617	-1.24616	0.223173	0.0245023	0.169181	0.649303	-1.01639	0.16727
GPR58	G protein-coupled receptor 58	9287	5792	5605	5700	0.707126	0.507983	0.531334	0.163787	0.254809	0.333658	-1.82268	-0.895546	-0.329964	0.0433908	0.368661	0.873169	-1.01606	0.167411
SULT1A1	sulfotransferase family, cytosolic, 1A, phenol-preferring, member 1	6817	42870	42966	43053	0.704135	0.508899	0.689806	0.193136	0.194191	0.371318	-1.4769	-1.46548	-0.105619	0.107229	0.112834	0.934142	-1.016	0.167445
CLCN3	chloride channel 3	1182	104388	104390	104389	0.485856	0.229241	1.05628	0.138622	0.197128	0.509865	-2.17263	-1.43398	0.55958	0.015701	0.123031	0.371285	-1.01568	0.167641
ADPRHL1	ADP-ribosylhydrolase like 1	113622	119390	119391		0.430224	0.53956		0.183047	0.317015		-1.58946	-0.437306		0.0854352	0.73709		-1.01338	0.261133
KDELR3	KDEL (Lys-Asp-Glu-Leu) endoplasmic reticulum protein retention receptor 3	11015	24757	46269	24664	0.393285	0.588015	0.669708	0.141583	0.257033	0.384183	-2.1283	-0.877318	-0.0341635	0.0167671	0.346387	0.837624	-1.01326	0.168826
EDG6	endothelial differentiation, G-protein-coupled receptor 6	8698	103833	41882	103832	0.234558	0.756232	0.351777	0.198587	0.250556	0.281338	-1.41852	-0.93086	-0.687771	0.151206	0.345278	0.391643	-1.01238	0.16924
AKR7A2	aldo-keto reductase family 7, member A2 (aflatoxin aldehyde reductase)	8574	122533	122532		0.267945	0.566841		0.138394	0.420364		-2.1761	0.154645		0.0143265	0.706132		-1.01073	0.262654
NKIR	CD300 antigen like family member F	146722	37095	112347	37001	0.505613	0.65288	0.782102	0.0903366	0.308735	0.504046	-3.07095	-0.492828	0.535501	0.000394162	0.690843	0.384707	-1.00943	0.170815
UGT8	UDP glycosyltransferase 8 (UDP-galactose ceramide galactosyltransferase)	7368	111308	111306	111307	0.523476	1.09971	1.09687	0.111733	0.291868	0.431986	-2.62501	-0.610685	0.211856	0.00261187	0.524075	0.62959	-1.00795	0.171529
BBOX1	butyrobetaine (gamma), 2-oxoglutarate dioxygenase (gamma-butyrobetaine hydroxylase) 1	8424	111405	107293		0.110175	0.619369		0.161404	0.36238		-1.85344	-0.156733		0.0366779	0.987841		-1.00508	0.265823
PLAUR	plasminogen activator, urokinase receptor	5329	111193	42867		0.807454	0.827164		0.223618	0.261749		-1.16947	-0.839172		0.219642	0.444546		-1.00432	0.266235
PDE5A	phosphodiesterase 5A, cGMP-specific	8654	9593	9403		0.406695	0.832552		0.197275	0.296733		-1.43242	-0.576006		0.126363	0.540005		-1.00421	0.266302
THRAP3	thyroid hormone receptor associated protein 3	9967	107634	107635		0.538954	0.500565		0.0961523	0.608834		-2.94006	0.931738		0.000671248	0.173504		-1.00416	0.266436
MYO18B	myosin XVIIIB	84700	118408	118409	118407	0.398059	0.375513	0.449723	0.165969	0.168491	0.506743	-1.79492	-1.76328	0.546697	0.0412766	0.0484006	0.376435	-1.00383	0.173613
HTR1A	5-hydroxytryptamine (serotonin) receptor 1A	3350	1715	1901		0.659798	0.754352		0.126276	0.464002		-2.36832	0.361846		0.00817473	0.50355		-1.00324	0.266907
POLG	polymerase (DNA directed), gamma	5428	117076	117075		0.423513	0.254349		0.233012	0.25146		-1.08315	-0.923302		0.263137	0.349753		-1.00322	0.266859
ADCY8	adenylate cyclase 8 (brain)	114	119588	119586	119587	0.239272	0.514564	1.04362	0.128648	0.232934	0.473964	-2.32928	-1.08385	0.406405	0.00712332	0.233616	0.483113	-1.00224	0.174432
ALG2	asparagine-linked glycosylation 2 homolog (yeast, alpha-1,3-mannosyltransferase)	85365	112282	112283	112284	0.308181	0.703799	0.721995	0.125063	0.286087	0.397243	-2.38858	-0.652654	0.0359664	0.00662478	0.508622	0.803205	-1.00176	0.174671
UBE1L	ubiquitin-activating enzyme E1-like	7318	120302	120301	120300	0.332578	0.604333	0.602298	0.120612	0.317222	0.372666	-2.46461	-0.435936	-0.098017	0.00502229	0.734926	0.93022	-0.99952	0.175825
SLC29A3	solute carrier family 29 (nucleoside transporters), member 3	55315	120032	120031		0.619644	0.526074		0.138053	0.425975		-2.18126	0.182461		0.0136136	0.659487		-0.999401	0.269082
BAI2	brain-specific angiogenesis inhibitor 2	576	4070	4162	3976	0.577411	1.07711	0.643607	0.122907	0.175447	0.661514	-2.42506	-1.67841	1.10583	0.00567132	0.0625277	0.114825	-0.999214	0.176032
PTPN21	protein tyrosine phosphatase, non-receptor type 21	11099	104858	104860		0.523004	0.789076		0.133987	0.439037		-2.24399	0.24582		0.0080126	0.604636		-0.999083	0.269268
ADAM28	a disintegrin and metalloproteinase domain 28	10863	104124	21077	105361	0.512507	0.69302	0.611895	0.125605	0.305588	0.372526	-2.3795	-0.514321	-0.0988048	0.00666601	0.183975	0.94581	-0.997541	0.176845
PAFAH1B1	platelet-activating factor acetylhydrolase, isoform Ib, alpha subunit 45kDa	5048	119061	119063	119062	0.656183	0.836996	0.431032	0.19393	0.24612	0.299617	-1.4683	-0.968337	-0.555721	0.134825	0.326467	0.638826	-0.997451	0.176857
SLCO1C1	solute carrier organic anion transporter family, member 1C1	53919	117548	120030		0.468065	0.789612		0.167843	0.351067		-1.77137	-0.223271		0.0487915	0.956004		-0.997321	0.27025
RDH8	retinol dehydrogenase 8 (all-trans)	50700	108766	23443		0.641555	0.354257		0.19806	0.29753		-1.42409	-0.570382		0.133297	0.631255		-0.997235	0.270287
AS3MT	arsenic (+3 oxidation state) methyltransferase	57412	119355	118005	118004	0.597074	0.906982	0.521537	0.104018	0.303671	0.452912	-2.77511	-0.527527	0.311096	0.00152251	0.674351	0.55234	-0.99718	0.17706
PLCD3	phospholipase C, delta 3	113026	36340	36425	36248	0.299934	0.666988	0.736159	0.124016	0.314244	0.367714	-2.40621	-0.455724	-0.126079	0.0055139	0.744098	0.978441	-0.996004	0.177644
DHRS8	dehydrogenase/reductase (SDR family) member 8	51170	108830	108829	108828	0.623151	0.440521	0.699932	0.177915	0.250444	0.322414	-1.64911	-0.9318	-0.40188	0.0653964	0.352412	0.783124	-0.994262	0.178522
ARF4	ADP-ribosylation factor 4	378	10239	10335	10428	0.579001	0.562808	0.537656	0.172246	0.190012	0.439576	-1.71705	-1.51112	0.248398	0.0579629	0.101814	0.603659	-0.993254	0.179069
DAPK3	death-associated protein kinase 3	1613	103795	129		0.925099	0.737165		0.226799	0.260953		-1.13984	-0.845568		0.203556	0.400174		-0.992705	0.272891
SPHK1	sphingosine kinase 1	8877	1371	1181		0.2695	0.734311		0.22797	0.259646		-1.12904	-0.856097		0.249723	0.369482		-0.99257	0.272969
PRDX6	peroxiredoxin 6	9588	118999	119000	117286	0.797857	0.546308	0.379659	0.194633	0.202179	0.366138	-1.46071	-1.38091	-0.135089	0.104139	0.120514	0.892535	-0.992234	0.179587
ODC1	ornithine decarboxylase 1	4953	118661	118662	118660	0.378091	0.366144	0.569581	0.184904	0.215212	0.362235	-1.56828	-1.24985	-0.157571	0.0788143	0.195999	0.984219	-0.9919	0.179762
CYP4F2	cytochrome P450, family 4, subfamily F, polypeptide 2	8529	2303	2483	2396	0.400274	0.569395	0.694243	0.15767	0.212362	0.430526	-1.90253	-1.27782	0.204753	0.0629639	0.178544	0.63712	-0.991867	0.179796
ABHD7	abhydrolase domain containing 7	253152	119411	119413		0.244915	0.699066		0.127436	0.464951		-2.34914	0.366131		0.00744211	0.507999		-0.991503	0.273639
GPR151	G protein-coupled receptor 151	134391	110542	110543	110541	0.276371	0.433778	0.629976	0.149896	0.178454	0.540362	-2.00861	-1.64277	0.681452	0.0312064	0.0573563	0.353834	-0.989974	0.180818
MEP1A	meprin A, alpha (PABA peptide hydrolase)	4224	104083	104082		0.362747	0.534492		0.190107	0.312618		-1.51007	-0.466606		0.168188	0.73334		-0.988337	0.275429
PLA2G1B	phospholipase A2, group IB (pancreas)	5319	41620	41710	41789	0.627263	0.439787	0.571027	0.0548491	0.465314	0.568032	-4.11768	0.367767	0.786215	6.39714e-07	0.510697	0.24403	-0.9879	0.182054
PRKY	protein kinase, Y-linked	5616	103805	332		0.539779	0.751182		0.209344	0.284145		-1.30784	-0.666948		0.165181	0.555793		-0.987397	0.275972
FARSLB	phenylalanine-tRNA synthetase-like, beta subunit	10056	2850	3035	2943	0.286928	0.509492	0.470351	0.138609	0.303198	0.345329	-2.17283	-0.530791	-0.257839	0.014154	0.700347	0.922541	-0.987153	0.18228
FTHFD	aldehyde dehydrogenase 1 family, member L1	10840	19631	108295	108294	0.500525	0.491505	0.71549	0.124737	0.271335	0.429148	-2.39405	-0.763722	0.198028	0.00608188	0.461365	0.647051	-0.98658	0.182602
UEV3	UEV3	55293	109077	109075	109076	0.689274	0.581841	0.698918	0.145066	0.224956	0.445656	-2.07731	-1.15696	0.277214	0.0196419	0.215395	0.568995	-0.985688	0.183068
MPN2	MPN2	339501	202317	113992		0.550199	0.251427		0.109185	0.545897		-2.6734	0.702831		0.00234135	0.0915044		-0.985284	0.277284
SULF1	sulfatase 1	23213	121034	121033	121032	0.436624	0.562132	0.470344	0.125208	0.338728	0.343766	-2.38615	-0.298327	-0.267359	0.00378897	0.883968	0.909432	-0.983944	0.183999
SLC6A8	solute carrier family 6 (neurotransmitter transporter, creatine), member 8	6535	117353	120121		0.341217	0.581379		0.125676	0.474891		-2.37832	0.410506		0.00706191	0.464581		-0.983906	0.278063
ATP6V0C	ATPase, H+ transporting, lysosomal 16kDa, V0 subunit c	527	120851	116993		0.441555	0.699721		0.220473	0.270793		-1.19919	-0.767919		0.212699	0.266022		-0.983555	0.278213
CTSL2	cathepsin L2	1515	105563	105564		0.653929	0.676545		0.233639	0.255765		-1.07751	-0.887696		0.272	0.387272		-0.982603	0.278769
GPX2	glutathione peroxidase 2 (gastrointestinal)	2877	10846	117033	11030	0.342691	0.459811	0.171752	0.195645	0.214092	0.348783	-1.44983	-1.2608	-0.23696	0.108145	0.182922	0.938995	-0.982529	0.184727
DDX4	DEAD (Asp-Glu-Ala-Asp) box polypeptide 4	54514	27703	27888	27799	0.200426	0.516204	0.555996	0.119648	0.296331	0.412278	-2.48143	-0.578854	0.113899	0.00469016	0.602404	0.730239	-0.982129	0.184979
LPA	lipoprotein, Lp(a)	4018	16436	16343		0.510463	0.96615		0.205659	0.291099		-1.34511	-0.616223		0.13354	0.312557		-0.980664	0.279911
SCN11A	sodium channel, voltage-gated, type XI, alpha	11280	104623	104621	104625	0.562253	1.07115	0.735665	0.0471557	0.505401	0.614906	-4.43473	0.541131	0.952554	2.26175e-07	0.383041	0.167563	-0.980349	0.186129
HAT	transmembrane protease, serine 11D	9407	103914	103916		0.524474	0.214903		0.172203	0.347937		-1.71757	-0.242056		0.0599091	0.982661		-0.979814	0.280423
PIGC	phosphatidylinositol glycan, class C	5279	117881	117879	117880	0.567039	0.546247	0.622691	0.159024	0.184465	0.499979	-1.88459	-1.57326	0.518505	0.0360403	0.0891018	0.394085	-0.979783	0.186236
OGDHL	oxoglutarate dehydrogenase-like	55753	113563	109063	113564	0.677597	0.40882	0.501653	0.097953	0.270297	0.556324	-2.90114	-0.771758	0.742524	0.000910597	0.506594	0.260419	-0.976792	0.187898
RAB40C	RAB40C, member RAS oncogene family	57799	120625	120826		0.255064	0.785452		0.169369	0.355194		-1.75238	-0.198751		0.0525644	0.971565		-0.975568	0.282931
ATP11A	ATPase, Class VI, type 11A	23250	120160	120159		0.423904	0.660045		0.224257	0.268485		-1.16349	-0.785875		0.226281	0.439238		-0.974682	0.283439
ALG1	asparagine-linked glycosylation 1 homolog (yeast, beta-1,4-mannosyltransferase)	56052	112066	112067	27930	0.597714	0.596239	0.805238	0.158225	0.289197	0.32291	-1.89516	-0.629978	-0.398659	0.037888	0.604803	0.803168	-0.974599	0.189016
RAB3C	RAB3C, member RAS oncogene family	115827	36818	115026	36724	0.35204	0.640839	0.531197	0.115647	0.345196	0.370568	-2.55279	-0.258646	-0.109859	0.00339729	0.918933	0.934369	-0.973763	0.189505
SCNN1B	sodium channel, nonvoltage-gated 1, beta (Liddle syndrome)	6338	7027	105406	7119	1.07774	0.507131	0.73582	0.145736	0.27429	0.370236	-2.06765	-0.740994	-0.111742	0.0203222	0.483343	0.956661	-0.973461	0.189646
MYO3A	myosin IIIA	53904	1486	1670		0.72905	0.794485		0.222107	0.271676		-1.18369	-0.761085		0.214041	0.457807		-0.97239	0.284801
GPR156	G protein-coupled receptor 156	165829	6906	6822	6731	0.558828	0.603047	0.853734	0.152898	0.190606	0.509314	-1.967	-1.50456	0.557311	0.0267548	0.11197	0.376007	-0.971418	0.190786
SLC6A3	solute carrier family 6 (neurotransmitter transporter, dopamine), member 3	6531	116919	116920		0.465584	0.748052		0.141017	0.428517		-2.1367	0.194945		0.000520974	0.915073		-0.97088	0.285738
IL23R	interleukin 23 receptor	149233	110066	110065	110064	0.551616	0.673359	0.64079	0.185132	0.274377	0.29293	-1.56569	-0.740331	-0.603066	0.0872526	0.501656	0.596894	-0.969696	0.19169
TUBG2	tubulin, gamma 2	27175	120876	120570	120877	0.508536	0.549535	0.879297	0.209388	0.228247	0.31135	-1.30741	-1.12649	-0.475136	0.163786	0.243599	0.549966	-0.969678	0.191698
OR6A2	olfactory receptor, family 6, subfamily A, member 2	8590	148344	148343	4891	0.849982	0.427139	0.729994	0.154671	0.262081	0.367402	-1.94282	-0.836515	-0.127859	0.0325617	0.421451	0.958799	-0.969064	0.192054
GNA12	guanine nucleotide binding protein (G protein) alpha 12	2768	119755	119756	119757	0.737741	0.983094	0.681959	0.0537891	0.513296	0.540475	-4.15862	0.573651	0.681891	1.0215e-06	0.350996	0.295951	-0.967694	0.192996
SSB3	SSB3	90864	118866	118867	118868	0.697304	0.609124	0.80903	0.153821	0.230069	0.421849	-1.95438	-1.10981	0.162042	0.0295888	0.231383	0.696272	-0.967384	0.192989
NXF3	nuclear RNA export factor 3	56000	133481	133482		0.98357	1.18201		0.170059	0.357069		-1.74385	-0.187706		0.0533342	0.941706		-0.96578	0.288767
MCCC2	methylcrotonoyl-Coenzyme A carboxylase 2 (beta)	64087	118013	118014	118015	0.187207	0.40252	0.473007	0.156117	0.270215	0.355048	-1.92329	-0.772396	-0.199615	0.0312035	0.410729	0.847814	-0.965102	0.194245
KCNJ6	potassium inwardly-rectifying channel, subfamily J, member 6	3763	105429	105430		0.704764	0.43534		0.202693	0.29991		-1.37558	-0.553671		0.143016	0.639358		-0.964624	0.289448
PPP2R2B	protein phosphatase 2 (formerly 2A), regulatory subunit B (PR 52), beta isoform	5521	104997	104998	104999	0.442751	0.626925	0.494717	0.163906	0.224457	0.407568	-1.82117	-1.16162	0.0897948	0.0311616	0.224773	0.759856	-0.964329	0.194679
EXTL2	exostoses (multiple)-like 2	2135	116966	116965	119142	0.250096	0.685526	0.303331	0.233475	0.249521	0.258133	-1.07899	-0.939539	-0.868359	0.267115	0.350086	0.393813	-0.962294	0.195788
MARCKS	myristoylated alanine-rich protein kinase C substrate	4082	11454	143480		0.765908	0.900269		0.220804	0.275931		-1.19604	-0.728481		0.190584	0.461984		-0.962259	0.290869
PGDS	PGDS	27306	117494	118109	45408	0.591281	0.440421	0.778092	0.118127	0.355643	0.357993	-2.50827	-0.196099	-0.182282	0.00437022	0.992744	0.999475	-0.962218	0.19588
MOGAT2	monoacylglycerol O-acyltransferase 2	80168	112220	112219	112221	0.299119	0.765534	0.526078	0.121874	0.32274	0.382453	-2.44276	-0.399758	-0.0436359	0.00542401	0.769887	0.867484	-0.962051	0.19597
KIF22	kinesin family member 22	3835	118450	118451	118452	0.340526	0.667979	0.521364	0.202419	0.244506	0.304312	-1.37842	-0.982137	-0.5231	0.147386	0.352038	0.668579	-0.961218	0.196395
IL1R2	interleukin 1 receptor, type II	7850	14919	111482	111483	0.562567	0.553021	0.638562	0.147469	0.305622	0.334222	-2.04285	-0.514089	-0.326422	0.0224284	0.690416	0.836184	-0.961119	0.19647
POLR1C	polymerase (RNA) I polypeptide C, 30kDa	9533	117831	117832		0.359518	0.519532		0.124523	0.489866		-2.39765	0.475636		0.00664843	0.420701		-0.961008	0.291684
PAICS	phosphoribosylaminoimidazole carboxylase, phosphoribosylaminoimidazole succinocarboxamide synthetase	10606	117925	117927	117926	0.455471	0.602886	0.758687	0.0863207	0.356761	0.489408	-3.16635	-0.189516	0.473673	0.000265147	0.989972	0.427617	-0.96073	0.196767
OBRGRP	leptin receptor overlapping transcript	54741	25080	24990	24895	0.657806	0.57655	0.516516	0.119805	0.252317	0.498788	-2.47869	-0.916164	0.513502	0.00452827	0.366918	0.400926	-0.96045	0.196882
NAT5	N-acetyltransferase 5 (ARD1 homolog, S. cerevisiae)	51126	111946	111945	111947	0.355398	0.307166	0.364528	0.188551	0.211119	0.378957	-1.5273	-1.29014	-0.0629	0.13581	0.175165	0.90337	-0.960113	0.197027
TNK1	tyrosine kinase, non-receptor, 1	8711	110827	477	110823	0.39438	0.467331	0.78137	0.11707	0.231558	0.556541	-2.52713	-1.09628	0.743342	0.00398412	0.227072	0.276041	-0.960024	0.197134
PDPK1	3-phosphoinositide dependent protein kinase-1	5170	272	270	271	0.831875	0.882353	0.574307	0.152645	0.282381	0.350314	-1.97049	-0.680008	-0.227774	4.40468e-06	0.531973	0.951169	-0.959423	0.19742
AKR1C1	aldo-keto reductase family 1, member C1 (dihydrodiol dehydrogenase 1; 20-alpha (3-alpha)-hydroxysteroid dehydrogenase)	1645	9727	44785		0.757175	0.708461		0.205432	0.297631		-1.34742	-0.569669		0.163129	0.625463		-0.958545	0.293118
SPTLC1	serine palmitoyltransferase, long chain base subunit 1	10558	111681	17916	18012	0.282511	0.316566	0.593363	0.0713735	0.3139	0.674897	-3.56524	-0.458024	1.14784	3.19024e-05	0.703623	0.106083	-0.958472	0.198091
SEPHS1	selenophosphate synthetase 1	22929	878	879	880	0.295783	0.587331	1.00218	0.15426	0.264566	0.371488	-1.9484	-0.816719	-0.10466	0.0211066	0.431647	0.861203	-0.956592	0.199018
D4ST1	dermatan 4 sulfotransferase 1	113189	112331	112329	112330	0.40642	0.69843	0.139684	0.128733	0.297768	0.395675	-2.3279	-0.568704	0.0276652	0.00832284	0.600614	0.821348	-0.956314	0.199193
Rgr	Rgr	266747	40364	40269	40454	0.722047	0.413264	0.370119	0.102359	0.372389	0.398872	-2.80884	-0.099577	0.0445468	0.00124285	0.9275	0.835015	-0.954624	0.200182
ENTPD2	ectonucleoside triphosphate diphosphohydrolase 2	954	119522	119523	119423	0.129591	0.199398	0.641128	0.19108	0.255399	0.311551	-1.49936	-0.890693	-0.473777	0.105345	0.322372	0.694428	-0.95461	0.200125
RAPGEF1	Rap guanine nucleotide exchange factor (GEF) 1	2889	16016	16194		0.405752	0.685886		0.151347	0.405578		-1.98839	0.0795257		0.0271302	0.778164		-0.954434	0.295646
MYH1	myosin, heavy polypeptide 1, skeletal muscle, adult	4619	17114	17301	17208	0.269518	0.546637	0.440196	0.182734	0.252477	0.330064	-1.59305	-0.914834	-0.352686	0.08698	0.365638	0.793006	-0.953522	0.200747
IL5RA	interleukin 5 receptor, alpha	3568	106146	110681	110679	0.622541	0.249162	0.813996	0.155132	0.219642	0.44777	-1.93658	-1.20711	0.287143	0.0315495	0.20352	0.58251	-0.952181	0.201537
CCS	copper chaperone for superoxide dismutase	9973	119468	117314	117315	0.464642	0.533853	0.83245	0.17062	0.1944	0.46084	-1.73695	-1.46322	0.3475	0.054745	0.112407	0.507178	-0.950888	0.202276
FMO5	flavin containing monooxygenase 5	2330	118995	116970	118994	0.685912	0.58609	0.895067	0.177766	0.274834	0.313102	-1.65087	-0.73684	-0.463364	0.048161	0.49033	0.702058	-0.950357	0.202555
RRAGA	Ras-related GTP binding A	10670	120476	120475		0.480816	0.872901		0.150758	0.408785		-1.99657	0.0960462		0.0259874	0.733323		-0.950263	0.298197
HRH1	histamine receptor H1	3269	1846	1752		0.827032	0.63325		0.208283	0.296009		-1.31851	-0.581133		0.147049	0.612394		-0.94982	0.298441
BANK1	B-cell scaffold protein with ankyrin repeats 1	55024	121045	113555	109020	0.712578	0.300012	0.662252	0.19992	0.258052	0.296786	-1.40448	-0.86902	-0.575632	0.1338	0.39326	0.619626	-0.949711	0.20292
RGS7	regulator of G-protein signalling 7	6000	4663	4569	4473	0.53471	0.182446	0.51718	0.115692	0.28758	0.461557	-2.55197	-0.641736	0.350759	0.0034602	0.566463	0.514513	-0.947648	0.204161
ABCB11	ATP-binding cassette, sub-family B (MDR/TAP), member 11	8647	117189	118150	118149	0.35581	0.366569	0.130117	0.0993607	0.342515	0.451551	-2.87121	-0.275005	0.304782	0.00155698	0.882458	0.547054	-0.947143	0.204472
C20orf18	chromosome 20 open reading frame 18	10616	122340	122229	122341	0.38298	0.283533	0.671263	0.0872739	0.333367	0.528229	-3.14331	-0.331797	0.633812	0.00027541	0.847559	0.321399	-0.947098	0.204525
OAZ3	ornithine decarboxylase antizyme 3	51686	118799	118798	118800	0.350077	0.530542	0.588085	0.148029	0.273306	0.379918	-2.0349	-0.748539	-0.0575847	0.0220133	0.47574	0.885485	-0.947006	0.204499
LOC340243	LOC340243	340243	120165	120166		0.637331	0.80436		0.130898	0.472602		-2.29291	0.400368		0.00144902	0.483016		-0.946271	0.300674
HTR4	5-hydroxytryptamine (serotonin) receptor 4	3360	1759	144644		0.441015	0.678762		0.191667	0.32277		-1.49292	-0.399566		0.103005	0.784941		-0.946241	0.300647
REM1	RAS (RAD and GEM)-like GTP-binding 1	28954	20661	20486	20576	0.498686	0.707374	0.935262	0.161775	0.173881	0.547503	-1.84861	-1.69723	0.708993	0.0401354	0.0608553	0.280966	-0.945615	0.205332
KIAA0999	KIAA0999	23387	1591	103611		0.754368	0.730762		0.239358	0.258684		-1.02678	-0.863883		0.294032	0.422384		-0.94533	0.301201
AARS	alanyl-tRNA synthetase	16	117861	117860	10027	0.32523	0.921456	0.89504	0.155809	0.273274	0.362029	-1.92744	-0.748779	-0.158768	0.0325151	0.484887	0.986429	-0.944996	0.205656
PGPEP1	pyroglutamyl-peptidase I	54858	105197	105196	105732	0.28135	0.496973	0.853753	0.166743	0.295515	0.31318	-1.78517	-0.584635	-0.462839	0.0549304	0.611682	0.742038	-0.944214	0.206102
KIR3DS1	killer cell immunoglobulin-like receptor, three domains, short cytoplasmic tail, 1	3813	212651	212650	212652	0.539361	1.06875	0.276193	0.150304	0.232631	0.441473	-2.0029	-1.08658	0.257432	0.0317034	0.250391	0.607007	-0.944017	0.206237
DPP8	dipeptidylpeptidase 8	54878	103977	103978		0.6046	0.599935		0.214559	0.288996		-1.25623	-0.631431		0.183896	0.603004		-0.943829	0.302132
OR7A17	olfactory receptor, family 7, subfamily A, member 17	26333	6181	46376	6275	0.853705	0.463709	0.951818	0.114835	0.223033	0.602944	-2.56756	-1.17497	0.911342	0.00358487	0.254788	0.194636	-0.94373	0.206453
CYP4F12	cytochrome P450, family 4, subfamily F, polypeptide 12	66002	30656	30480	30572	0.335367	0.767152	0.89411	0.0774289	0.40993	0.486599	-3.3944	0.101917	0.4616	6.52906e-05	0.735181	0.423176	-0.943628	0.206553
OSBPL10	oxysterol binding protein-like 10	114884	121042	121043		0.389579	0.807424		0.206942	0.299721		-1.33206	-0.554992		0.151941	0.644214		-0.943524	0.302322
FLJ23751	acid phosphatase-like 2	92370	126060	126062	126061	0.642168	0.444273	0.69199	0.127951	0.244059	0.495548	-2.34068	-0.985972	0.499832	0.00757666	0.294616	0.410913	-0.942274	0.207271
HTR1E	5-hydroxytryptamine (serotonin) receptor 1E	3354	110751	110749	110753	0.824028	0.808189	0.207283	0.178377	0.282148	0.307728	-1.64367	-0.681739	-0.499682	0.069059	0.530203	0.690012	-0.941696	0.207562
EDNRB	endothelin receptor type B	1910	1896	1710		0.428788	0.72391		0.0989242	0.628246		-2.88044	0.997582		0.000926789	0.152811		-0.941431	0.303727
FZD9	frizzled homolog 9 (Drosophila)	8326	41863	42042	41959	0.794818	0.762706	0.253433	0.167574	0.29076	0.31824	-1.77473	-0.618665	-0.429219	0.0512045	0.483138	0.714084	-0.940871	0.208048
PCYT1B	phosphate cytidylyltransferase 1, choline, beta isoform	9468	111523	111521	111522	0.462096	0.199171	0.888105	0.121079	0.259053	0.495059	-2.45649	-0.860898	0.49776	0.00510677	0.389004	0.413136	-0.939876	0.208676
FLJ32332	protein phosphatase 1M (PP2C domain containing)	132160	125966	125967		0.515748	0.824981		0.126333	0.492728		-2.36739	0.487857		0.00680418	0.410581		-0.939765	0.304711
ALDH5A1	aldehyde dehydrogenase 5 family, member A1 (succinate-semialdehyde dehydrogenase)	7915	110290	110289	110291	0.729738	0.485504	0.808938	0.233298	0.251677	0.264812	-1.08058	-0.921498	-0.81477	0.256803	0.356632	0.436433	-0.938948	0.209159
KIF14	kinesin family member 14	9928	22195	22099	22291	0.426461	0.508484	0.439361	0.0620412	0.414609	0.605828	-3.8592	0.125725	0.921354	5.25405e-06	0.718243	0.181593	-0.937374	0.210267
KLK15	kallikrein 15	55554	105729	104292		0.741975	0.484403		0.201566	0.309681		-1.38727	-0.486411		0.138958	0.671934		-0.936842	0.306478
SERPINB5	serine (or cysteine) proteinase inhibitor, clade B (ovalbumin), member 5	5268	118672	118673	118671	0.74348	0.244787	0.841334	0.185858	0.210173	0.399403	-1.55748	-1.29956	0.0473391	0.0829195	0.168106	0.792875	-0.936569	0.210578
MAP3K7IP1	mitogen-activated protein kinase kinase kinase 7 interacting protein 1	10454	17569	17476	135631	0.44177	0.974013	0.671786	0.144212	0.238819	0.453121	-2.0897	-1.03151	0.312062	0.0270423	0.307077	0.663863	-0.936382	0.210709
CAPN3	calpain 3, (p94)	825	7881	7786	7972	0.299234	0.387261	0.853319	0.221128	0.227552	0.310288	-1.19297	-1.13289	-0.482299	0.20724	0.239549	0.706017	-0.936053	0.210866
KCNG1	potassium voltage-gated channel, subfamily G, member 1	3755	112865	122463		0.621619	0.724539		0.207781	0.300652		-1.32357	-0.548482		0.183243	0.644391		-0.936026	0.306987
CD163	CD163 antigen	9332	114397	114398	114399	0.544114	0.526679	0.719403	0.107812	0.353502	0.410483	-2.69996	-0.20877	0.104743	0.0016382	0.967588	0.753044	-0.934664	0.211749
SLC5A7	solute carrier family 5 (choline transporter), member 7	60482	117639	120042		0.728883	0.438521		0.235661	0.265451		-1.05943	-0.809714		0.258535	0.409629		-0.934573	0.307893
HDAC9	histone deacetylase 9	9734	110427	110426	110425	0.570515	0.621556	0.8701	0.191257	0.261331	0.313696	-1.49741	-0.842531	-0.459384	0.109269	0.398473	0.673163	-0.933109	0.212612
RAC2	ras-related C3 botulinum toxin substrate 2 (rho family, small GTP binding protein Rac2)	5880	120277	120278	120279	0.155206	0.464148	0.810324	0.209473	0.240014	0.311991	-1.30656	-1.02104	-0.470819	0.159307	0.30053	0.719103	-0.932806	0.212789
HAO2	hydroxyacid oxidase 2 (long chain)	51179	108887	108886	108888	0.646959	0.506214	0.650122	0.239245	0.254608	0.257988	-1.02776	-0.897206	-0.869537	0.292709	0.416321	0.38137	-0.931502	0.213559
GPT	glutamic-pyruvate transaminase (alanine aminotransferase)	2875	16192	111548	16014	0.443703	0.124171	0.254491	0.208105	0.257782	0.293439	-1.3203	-0.871216	-0.599424	0.156954	0.423335	0.606478	-0.930314	0.214271
NMNAT2	nicotinamide nucleotide adenylyltransferase 2	23057	111910	111911	111912	1.02764	0.645774	0.655481	0.211873	0.228349	0.325491	-1.28266	-1.12556	-0.381952	0.179101	0.24295	0.77836	-0.930056	0.214428
ERK8	mitogen-activated protein kinase 15	225689	1300	1205		0.896565	0.596357		0.215779	0.291456		-1.24434	-0.61365		0.178702	0.582459		-0.928994	0.311404
FSD1	fibronectin type 3 and SPRY domain containing 1	79187	118824	118823	118822	0.297539	0.429738	0.729555	0.177357	0.241197	0.36873	-1.6557	-1.01072	-0.120293	0.068381	0.300128	0.924377	-0.928905	0.215127
CAMK2D	calcium/calmodulin-dependent protein kinase (CaM kinase) II delta	817	93	91		0.45149	0.684247		0.136067	0.462439		-2.21167	0.354765		0.0120223	0.476246		-0.928451	0.311793
XRN2	5-3 exoribonuclease 2	22803	121645	121646	121647	0.570006	0.438488	0.832249	0.193933	0.246561	0.330225	-1.46827	-0.964575	-0.351665	0.103396	0.289423	0.82643	-0.928169	0.215559
RIOK3	RIO kinase 3 (yeast)	8780	1327	1422	1232	0.391726	1.00627	0.68612	0.087535	0.384517	0.469514	-3.13704	-0.032344	0.386618	0.000283055	0.859039	0.49512	-0.927589	0.216003
ENPEP	glutamyl aminopeptidase (aminopeptidase A)	2028	104013	105328		0.70653	0.350763		0.167515	0.375956		-1.77546	-0.0795786		0.0504698	0.908945		-0.927522	0.312353
PRKDC	protein kinase, DNA-activated, catalytic polypeptide	5591	842	103604		0.624656	0.94472		0.165048	0.381919		-1.8066	-0.0465661		0.0434716	0.874732		-0.926582	0.31295
KIF21A	kinesin family member 21A	55605	118471	118473	118472	0.330256	0.230518	0.0733214	0.162115	0.234896	0.415728	-1.84421	-1.06625	0.131382	0.0363277	0.259873	0.724021	-0.92636	0.216665
SCN2A2	sodium channel, voltage-gated, type II, alpha 2	6326	7614	104754	105499	0.175846	0.52147	0.873988	0.210717	0.235145	0.319505	-1.29413	-1.06403	-0.420896	0.150888	0.237199	0.763585	-0.926355	0.216646
GPR73L1	G protein-coupled receptor 73-like 1	128674	6705	6797	46492	0.50963	0.759252	0.432862	0.186779	0.196829	0.430842	-1.54711	-1.43717	0.206294	0.0940967	0.120419	0.644921	-0.925996	0.216883
TRHR	thyrotropin-releasing hormone receptor	7201	4725	4633		0.610329	0.37999		0.214358	0.294464		-1.2582	-0.592115		0.188097	0.479861		-0.925156	0.313834
PRDX3	peroxiredoxin 3	10935	18697	136071	18606	0.43803	0.440394	0.0910827	0.160205	0.231815	0.427108	-1.86907	-1.09395	0.188032	0.0397927	0.175918	0.668215	-0.924998	0.217488
LYPLA3	lysophospholipase 3 (lysosomal phospholipase A2)	23659	20073	19885	19980	0.243643	0.330292	0.499606	0.131841	0.180535	0.668698	-2.27785	-1.61844	1.12849	0.00999332	0.0814492	0.129281	-0.922602	0.218999
CCKAR	cholecystokinin A receptor	886	1918	1828		0.575953	0.796607		0.159257	0.397325		-1.88152	0.0363968		0.0359816	0.790109		-0.92256	0.315508
PAK1	p21/Cdc42/Rac1-activated kinase 1 (STE20 homolog, yeast)	5058	249	251		0.661425	0.695614		0.200954	0.314981		-1.39366	-0.450811		0.136253	0.694548		-0.922236	0.315693
PEPD	peptidase D	5184	105303	105302		0.843498	0.428303		0.157356	0.402341		-1.90671	0.062715		0.0362929	0.770756		-0.921999	0.315867
CDKL3	cyclin-dependent kinase-like 3	51265	1344	1249	1154	0.705501	0.719448	0.503809	0.171762	0.300636	0.309032	-1.72295	-0.548592	-0.490811	0.05808	0.653517	0.69614	-0.920785	0.220024
GPR55	G protein-coupled receptor 55	9290	46128	2014	2109	0.422034	0.379931	0.198971	0.077209	0.270262	0.764809	-3.40037	-0.77203	1.41021	8.62803e-05	0.448823	0.0759269	-0.920729	0.220208
SLC33A1	solute carrier family 33 (acetyl-CoA transporter), member 1	9197	117273	119979		0.625023	0.698347		0.182649	0.347199		-1.59402	-0.246513		0.0829169	0.919542		-0.920265	0.316957
GPR147	G protein-coupled receptor 147	64106	42401	103850	103851	0.592302	0.607126	0.664345	0.0669093	0.455371	0.524178	-3.70073	0.322453	0.617661	1.46793e-05	0.552759	0.339085	-0.920206	0.220527
TIAM1	T-cell lymphoma invasion and metastasis 1	7074	4528	4624	4716	0.485161	0.51364	0.765665	0.0902072	0.40566	0.436947	-3.07396	0.0799505	0.235812	0.000389213	0.774384	0.636478	-0.919399	0.220953
STK24	serine/threonine kinase 24 (STE20 homolog, yeast)	8428	421	419	420	0.487251	0.575477	0.618868	0.0973804	0.325148	0.505032	-2.91344	-0.384166	0.539602	0.000810439	0.600497	0.38652	-0.919335	0.220984
SLC26A9	solute carrier family 26, member 9	115019	120068	120069		0.734434	0.510944		0.190922	0.333195		-1.50109	-0.332882		0.10063	0.803878		-0.916983	0.319055
PRKACG	protein kinase, cAMP-dependent, catalytic, gamma	5568	299	298		0.522043	0.322676		0.140733	0.452062		-2.14093	0.307154		0.0152813	0.484882		-0.916887	0.319151
UGT2A1	UDP glycosyltransferase 2 family, polypeptide A1	10941	111716	18609	111717	0.760727	0.667304	0.735833	0.1714	0.173042	0.541131	-1.72737	-1.70737	0.684435	0.0569459	0.0629387	0.304893	-0.91677	0.222516
TPRT	trans-prenyltransferase	23590	111864	111865	111863	0.517987	0.510199	0.796106	0.138337	0.281703	0.412191	-2.17695	-0.685055	0.113453	0.00889152	0.53159	0.721658	-0.916184	0.22286
DTYMK	deoxythymidylate kinase (thymidylate kinase)	1841	45274	45179	1152	0.417578	0.895319	1.0302	0.182739	0.219942	0.399845	-1.59298	-1.20425	0.0496584	0.0756842	0.201596	0.789819	-0.915858	0.223043
ENTPD6	ectonucleoside triphosphate diphosphohydrolase 6 (putative function)	955	119117	119115	119116	0.654047	0.425379	0.944915	0.17415	0.279245	0.330887	-1.69398	-0.703439	-0.347462	0.0612794	0.366721	0.852797	-0.914961	0.223587
PLA2G4C	phospholipase A2, group IVC (cytosolic, calcium-independent)	8605	13608	13701	13513	0.509573	0.396742	0.592726	0.153889	0.222362	0.470477	-1.95346	-1.1813	0.390916	0.0297549	0.202647	0.50651	-0.914612	0.223828
TOP3B	topoisomerase (DNA) III beta	8940	111403	111402	111401	0.625037	0.617317	0.894261	0.197893	0.207389	0.392945	-1.42586	-1.32753	0.013142	0.122907	0.158207	0.820949	-0.913415	0.224544
C9orf98	chromosome 9 open reading frame 98	158067	111057	1615		0.916253	0.461402		0.195203	0.327094		-1.45457	-0.371645		0.117039	0.905638		-0.913105	0.321547
MYBPH	myosin binding protein H	4608	118384	118386		0.220218	0.777902		0.13715	0.466022		-2.19504	0.370957		0.0135152	0.506152		-0.912041	0.322274
MAP2K5	mitogen-activated protein kinase kinase 5	5607	1519	118252	1699	0.580742	0.243827	0.462659	0.144452	0.288638	0.388361	-2.08621	-0.634035	-0.0114721	0.0191674	0.455645	0.84173	-0.910574	0.226317
MAT2B	methionine adenosyltransferase II, beta	27430	113400	108395	108394	0.605659	0.368466	0.643689	0.152785	0.214786	0.49389	-1.96856	-1.25401	0.492799	0.0282147	0.160449	0.457554	-0.909922	0.226735
HMBS	hydroxymethylbilane synthase	3145	8225	117844	117843	0.285453	0.596531	0.344047	0.201369	0.246985	0.326204	-1.38933	-0.960976	-0.377366	0.136631	0.332715	0.804514	-0.909224	0.227131
HTR3A	5-hydroxytryptamine (serotonin) receptor 3A	3359	2175	2084	1989	0.699758	0.836302	0.391913	0.124415	0.307812	0.424526	-2.39947	-0.499108	0.175314	0.0075906	0.665302	0.671125	-0.907755	0.22809
APEX1	APEX nuclease (multifunctional DNA repair enzyme) 1	328	10228	122166	115223	0.342268	0.582377	0.806283	0.154642	0.270164	0.389508	-1.94322	-0.772792	-0.0052876	0.03039	0.462666	0.887776	-0.907099	0.228476
OPN1SW	opsin 1 (cone pigments), short-wave-sensitive (color blindness, tritan)	611	4164	3978	4072	0.715918	0.686729	0.663298	0.102145	0.250714	0.636024	-2.81323	-0.929536	1.02339	0.00102291	0.354274	0.151194	-0.906459	0.228954
ACVR1C	activin A receptor, type IC	130399	1612	1521		0.60617	0.356122		0.251586	0.25544		-0.922255	-0.890363		0.354191	0.381126		-0.906309	0.32594
BIRC4	baculoviral IAP repeat-containing 4	331	121293	121292	121291	0.553926	0.507077	1.08793	0.134554	0.248366	0.488672	-2.23512	-0.949278	0.470517	0.0115282	0.337663	0.461715	-0.904627	0.230049
HS6ST1	heparan sulfate 6-O-sulfotransferase 1	9394	111505	15309	15215	0.481567	0.516538	0.666378	0.130579	0.179655	0.697448	-2.29802	-1.6287	1.2168	0.0090889	0.0768865	0.0877643	-0.903308	0.230926
TGFB1I1	transforming growth factor beta 1 induced transcript 1	7041	23481	139807		0.307581	0.526407		0.185088	0.348879		-1.56619	-0.236387		0.0893303	0.939232		-0.901289	0.329229
ASAH1	N-acylsphingosine amidohydrolase (acid ceramidase) 1	427	119215	119214	119213	0.388285	0.582111	0.459058	0.207487	0.247809	0.319185	-1.32654	-0.953984	-0.422998	0.162154	0.338216	0.766981	-0.901176	0.232177
LOC136242	LOC136242	136242	122246	122148	122147	0.603856	0.389985	0.556752	0.0664853	0.473237	0.52185	-3.71407	0.403188	0.608323	1.28866e-05	0.477322	0.330846	-0.900853	0.232546
SERPINB6	serine (or cysteine) proteinase inhibitor, clade B (ovalbumin), member 6	5269	118730	118732	118731	0.312351	0.667821	0.391402	0.134621	0.215485	0.566531	-2.23408	-1.24719	0.780664	0.0108279	0.187426	0.196626	-0.900203	0.232855
FCAR	Fc fragment of IgA, receptor for	2204	213342	213341	213343	0.29224	0.725488	0.98271	0.165124	0.301589	0.330123	-1.80563	-0.541959	-0.352308	0.0348	0.650158	0.826215	-0.899966	0.232955
PDE2A	phosphodiesterase 2A, cGMP-stimulated	5138	4336	4243		0.402025	0.189263		0.239254	0.270532		-1.02769	-0.769938		0.283642	0.531982		-0.898815	0.330839
GALK1	galactokinase 1	2584	22	21	20	0.464176	0.558437	1.06846	0.144721	0.280674	0.406052	-2.08232	-0.69273	0.0819755	0.0193635	0.523342	0.757809	-0.89769	0.234417
SLC7A5	solute carrier family 7 (cationic amino acid transporter, y+ system), member 5	8140	115437	118943		0.580822	0.733643		0.22064	0.293941		-1.1976	-0.59584		0.209175	0.611022		-0.89672	0.332219
MTNR1A	melatonin receptor 1A	4543	2115	2020	144157	0.833745	0.42511	0.377959	0.109022	0.238521	0.63521	-2.67653	-1.03412	1.02071	0.00214767	0.294632	0.143744	-0.89665	0.235144
RAB3D	RAB3D, member RAS oncogene family	9545	114400	114401	118977	0.215857	0.407524	0.783278	0.1598	0.178561	0.579407	-1.87438	-1.64151	0.827808	0.0385805	0.0686048	0.219942	-0.896026	0.235507
SARS2	seryl-tRNA synthetase 2	54938	25578	25671	25483	0.769591	0.650734	0.609747	0.139242	0.248349	0.478233	-2.16328	-0.949423	0.425219	0.0146701	0.340861	0.442413	-0.895827	0.235618
AGXT2L1	alanine-glyoxylate aminotransferase 2-like 1	64850	112237	112238	112236	0.551334	0.963081	0.57225	0.116473	0.305678	0.465022	-2.53785	-0.513701	0.366449	0.00359795	0.677618	0.50393	-0.895035	0.23614
TREH	trehalase (brush-border membrane glycoprotein)	11181	119280	119278	119279	0.695455	0.473705	0.634694	0.143347	0.172401	0.670547	-2.10233	-1.71516	1.13428	0.0154838	0.0588736	0.0932088	-0.894402	0.236571
MK-STYX	dual specificity phosphatase 24 (putative)	51657	105877	105876	104908	0.403532	0.561795	0.766169	0.0934269	0.36967	0.480851	-3.00039	-0.114947	0.436669	0.000530918	0.919621	0.44813	-0.892888	0.23755
SHARP	spen homolog, transcriptional regulator (Drosophila)	23013	122740	122739	122738	0.522958	0.682226	0.915239	0.107873	0.274517	0.560995	-2.69878	-0.739265	0.760061	0.00195021	0.51063	0.25006	-0.892661	0.237685
CYP2C9	cytochrome P450, family 2, subfamily C, polypeptide 9	1559	2276	2370	45948	0.224245	0.513602	0.606239	0.228671	0.246025	0.295806	-1.1226	-0.969142	-0.582576	0.246813	0.32831	0.60544	-0.891439	0.238386
LOC149420	PDLIM1 interacting kinase 1 like	149420	1706	1616	1526	0.588091	0.473887	0.747943	0.142212	0.329642	0.355027	-2.119	-0.355368	-0.19974	0.0177053	0.843419	0.976014	-0.89137	0.238462
NAT1	N-acetyltransferase 1 (arylamine N-acetyltransferase)	9	2263	2359	2449	0.526844	0.986298	0.510151	0.10808	0.367906	0.418596	-2.69474	-0.124984	0.145805	0.00200117	0.953935	0.680726	-0.891306	0.238541
PIGA	phosphatidylinositol glycan, class A (paroxysmal nocturnal hemoglobinuria)	5277	119178	117066	117065	0.330298	0.808928	0.645486	0.205986	0.259212	0.311848	-1.34177	-0.859608	-0.47178	0.165916	0.400941	0.713623	-0.891053	0.238639
TTLL1	tubulin tyrosine ligase-like family, member 1	25809	120513	120512	120514	0.637654	0.425935	0.839712	0.136827	0.311987	0.391745	-2.19999	-0.470847	0.00672503	0.0131293	0.711376	0.851857	-0.888036	0.240622
GPR125	G protein-coupled receptor 125	166647	213223	213222	213224	0.528609	0.514555	0.579198	0.180792	0.198832	0.465674	-1.61546	-1.41593	0.369389	0.0771541	0.127889	0.510567	-0.887335	0.241073
PATE	PATE	160065	36466	36561	36651	0.309413	0.770963	0.843763	0.172142	0.277746	0.350171	-1.71831	-0.71473	-0.22863	0.0517565	0.437494	0.951464	-0.887224	0.241127
FUT10	fucosyltransferase 10 (alpha (1,3) fucosyltransferase)	84750	112276	112274	112275	0.618657	0.476796	0.669283	0.125195	0.276616	0.483716	-2.38637	-0.723284	0.449135	0.00606599	0.500451	0.447825	-0.886838	0.241419
PHKB	phosphorylase kinase, beta	5257	143282	143280		0.53562	0.702081		0.164562	0.398239		-1.81278	0.0412149		0.0399494	0.765769		-0.885782	0.339495
NNMT	nicotinamide N-methyltransferase	4837	17407	111655	17503	0.536477	0.669741	0.692135	0.121622	0.339425	0.406593	-2.44711	-0.294015	0.0847712	0.00511484	0.879125	0.751467	-0.885451	0.242317
PRKG2	protein kinase, cGMP-dependent, type II	5593	790	103421		0.521539	0.215353		0.153158	0.428328		-1.96345	0.194018		0.0280582	0.636251		-0.884716	0.340217
UAP1	UDP-N-acteylglucosamine pyrophosphorylase 1	6675	117142	117144	117143	0.427757	0.709372	0.474647	0.235888	0.257135	0.277021	-1.05741	-0.876486	-0.720211	0.261846	0.359813	0.502891	-0.884703	0.242752
GRHPR	glyoxylate reductase/hydroxypyruvate reductase	9380	108296	108298	108297	1.12	0.715491	0.687264	0.174414	0.214636	0.449202	-1.6908	-1.25547	0.293842	0.0641064	0.181383	0.566804	-0.884145	0.243147
GRIA1	glutamate receptor, ionotropic, AMPA 1	2890	106272	106271	106270	0.444399	0.894384	0.714388	0.157492	0.305891	0.349117	-1.9049	-0.51224	-0.234953	0.0373325	0.690946	0.925033	-0.884032	0.243212
PTPN12	protein tyrosine phosphatase, non-receptor type 12	5782	104558	104560		0.467981	0.894965		0.217797	0.301942		-1.2248	-0.539503		0.197899	0.655578		-0.882153	0.341902
NTE	NTE	10908	119737	119739		0.635626	0.732469		0.256115	0.256859		-0.884827	-0.878742		0.375382	0.388327		-0.881785	0.342145
KCNK5	potassium channel, subfamily K, member 5	8645	104473	104472	104470	0.508274	0.607455	0.663813	0.231409	0.24507	0.297682	-1.09763	-0.977306	-0.569311	0.258201	0.313488	0.620686	-0.881415	0.244905
DHRS3	dehydrogenase/reductase (SDR family) member 3	9249	15277	15181	15369	0.489153	0.617289	0.852475	0.159788	0.203919	0.518178	-1.87454	-1.36293	0.593507	0.0367107	0.145172	0.349256	-0.881321	0.245014
ARHGEF4	Rho guanine nucleotide exchange factor (GEF) 4	50649	119317	119319	119318	0.765929	0.862816	0.655392	0.140318	0.301157	0.39957	-2.14713	-0.544965	0.0482181	0.00962426	0.660436	0.783631	-0.881291	0.245021
ACP5	acid phosphatase 5, tartrate resistant	54	105819	10211		0.472055	0.867837		0.237369	0.277342		-1.04429	-0.717783		0.287966	0.498752		-0.881034	0.34265
ASAH3	N-acylsphingosine amidohydrolase (alkaline ceramidase) 3	125981	119512	119510	119511	0.310852	0.508964	0.814746	0.243214	0.248744	0.279877	-0.99325	-0.946086	-0.698696	0.39278	0.346278	0.51982	-0.879344	0.246265
BST1	bone marrow stromal cell antigen 1	683	119698	119697	119696	0.525596	0.624654	0.376528	0.180215	0.26726	0.351593	-1.62216	-0.795469	-0.220127	0.0766284	0.398647	0.953358	-0.879252	0.246339
ALOX12B	arachidonate 12-lipoxygenase, 12R type	242	2398	106383		0.626593	0.731404		0.126101	0.523156		-2.37123	0.613567		0.00808418	0.359907		-0.87883	0.344198
GAS6	growth arrest-specific 6	2621	114101	106266	114102	0.417272	0.868286	1.18185	0.156974	0.277848	0.388686	-1.91181	-0.713961	-0.00971743	0.0362906	0.483018	0.830366	-0.878496	0.246851
DPAGT1	dolichyl-phosphate (UDP-N-acetylglucosamine) N-acetylglucosaminephosphotransferase 1 (GlcNAc-1-P transferase)	1798	110921	110920	110918	0.491825	0.695938	0.588433	0.15384	0.194855	0.565759	-1.95412	-1.45832	0.777801	0.0291174	0.115719	0.2434	-0.878211	0.247073
NUDT1	nudix (nucleoside diphosphate linked moiety X)-type motif 1	4521	11595	46023	11691	0.461359	0.540977	1.10962	0.180226	0.205076	0.458928	-1.62204	-1.35106	0.338777	0.0756487	0.101624	0.51741	-0.878106	0.247114
BHMT	betaine-homocysteine methyltransferase	635	111013	111014	111015	0.81456	0.292623	0.720322	0.171353	0.214551	0.461992	-1.72795	-1.25631	0.352739	0.0560523	0.181929	0.523682	-0.877174	0.247732
LOC284541	cytochrome P450, family 4, subfamily A, polypeptide 22	284541	213293	213284	213289	0.665942	0.621048	0.501033	0.155682	0.310155	0.351859	-1.92915	-0.483199	-0.218539	0.0188545	0.645372	0.777865	-0.876964	0.247861
IL1A	interleukin 1, alpha	3552	121266	121265	121267	0.47324	0.737593	0.753787	0.0826964	0.360536	0.569855	-3.25633	-0.167436	0.792936	0.000160746	0.988745	0.234534	-0.876943	0.24798
FLJ23749	FLJ23749	91694	122051	122050	122052	0.683588	0.808281	0.861537	0.088654	0.381359	0.502558	-3.11039	-0.0496452	0.529297	0.000248307	0.855681	0.389326	-0.876914	0.247981
PRKWNK4	WNK lysine deficient protein kinase 4	65266	1105	1104	1106	0.597681	0.368806	0.532001	0.145215	0.30534	0.383474	-2.07517	-0.516022	-0.0380417	0.00806492	0.883291	0.875933	-0.87641	0.248236
IHPK2	inositol hexaphosphate kinase 2	51447	134947	134946	134948	0.245758	0.761834	0.465202	0.184506	0.241786	0.381164	-1.5728	-1.0056	-0.0507135	0.0851963	0.301893	0.889203	-0.876371	0.248246
ADRA1B	adrenergic, alpha-1B-, receptor	147	1820	1724	1910	1.03081	0.564901	0.574641	0.221022	0.226625	0.339511	-1.19397	-1.14146	-0.293484	0.205882	0.235334	0.797391	-0.876304	0.248281
MYL6	myosin, light polypeptide 6, alkali, smooth muscle and non-muscle	4637	35907	36093	118416	0.273113	0.292211	0.833585	0.188025	0.238822	0.37893	-1.53316	-1.03148	-0.0630457	0.100379	0.268905	0.908107	-0.875896	0.24856
NJMU-R1	NJMU-R1	64149	140706	140705	140704	0.322525	1.10976	0.951592	0.171838	0.285133	0.348301	-1.72201	-0.659661	-0.239865	0.0565317	0.555669	0.928796	-0.873846	0.249923
DNASE1L2	deoxyribonuclease I-like 2	1775	122164	121316		0.770532	0.637901		0.247483	0.26817		-0.956747	-0.788335		0.319231	0.45146		-0.872541	0.348385
GPR48	leucine-rich repeat-containing G protein-coupled receptor 4	55366	6067	5977	5881	0.364953	0.491402	0.717348	0.155877	0.223527	0.491335	-1.92653	-1.17033	0.481917	0.0348463	0.254818	0.429115	-0.871646	0.251418
CAPNS1	calpain, small subunit 1	826	105037	105571	105572	0.385127	0.402792	0.785657	0.112113	0.367559	0.415738	-2.61789	-0.126963	0.13143	0.00270153	0.968927	0.710954	-0.871141	0.251779
HSD17B1	hydroxysteroid (17-beta) dehydrogenase 1	3292	8464	45930	8368	0.606895	0.455034	0.688857	0.167322	0.201714	0.508436	-1.77788	-1.38574	0.553693	0.0473908	0.16402	0.376946	-0.869975	0.252538
STARD13	START domain containing 13	90627	202336	131863	202362	0.627945	0.551651	0.662498	0.184681	0.284548	0.326968	-1.57081	-0.663973	-0.372453	0.0869011	0.538924	0.802067	-0.869078	0.253106
FLJ32685	NIMA (never in mitosis gene a)- related kinase 10	152110	103556	103550	111053	0.641296	0.514267	0.885635	0.205347	0.21608	0.387461	-1.34829	-1.24141	-0.0163439	0.146434	0.189099	0.959176	-0.868681	0.253378
PDE8A	phosphodiesterase 8A	5151	11671	11851		0.606492	0.918665		0.130248	0.512121		-2.30336	0.568844		0.00804055	0.36696		-0.867256	0.352046
SORD	sorbitol dehydrogenase	6652	106966	106965	106967	0.811472	0.692448	0.718724	0.149201	0.322816	0.3578	-2.01835	-0.399265	-0.183415	0.0240036	0.756435	0.99021	-0.867011	0.254515
TPM3	tropomyosin 3	7170	46535	43982	43886	0.241189	0.635219	0.700649	0.158205	0.261741	0.416586	-1.89543	-0.839237	0.135704	0.0340911	0.399587	0.701004	-0.86632	0.254982
SCN4A	sodium channel, voltage-gated, type IV, alpha	6329	104322	104320	104321	0.706811	0.452573	0.689694	0.217809	0.281761	0.281829	-1.22469	-0.684619	-0.684115	0.186348	0.533669	0.550361	-0.864475	0.256203
FGR	Gardner-Rasheed feline sarcoma viral (v-fgr) oncogene homolog	2268	1652	1562	1468	0.461974	0.620995	0.376316	0.243688	0.249273	0.284931	-0.989168	-0.941625	-0.66115	0.27275	0.357364	0.55185	-0.863981	0.256535
RSC1A1	regulatory solute carrier protein, family 1, member 1	6248	118932	118931		0.789067	0.489079		0.145229	0.460891		-2.07496	0.347731		0.0208241	0.518041		-0.863612	0.354524
B3GAT3	beta-1,3-glucuronyltransferase 3 (glucuronosyltransferase I)	26229	111787	111785	111786	0.325711	0.605356	0.707553	0.105365	0.313527	0.524538	-2.74812	-0.460516	0.619102	0.00304875	0.724807	0.330547	-0.863178	0.257166
AKAP28	A kinase (PRKA) anchor protein 14	158798	202312	202311	128414	0.437953	0.711008	0.565284	0.0970166	0.224548	0.79631	-2.92129	-1.16077	1.49489	0.000828057	0.215555	0.0339336	-0.86239	0.257759
HNF4A	hepatocyte nuclear factor 4, alpha	3172	4013	3917	144546	0.661151	0.485918	0.668634	0.197486	0.265487	0.331473	-1.43017	-0.809426	-0.343747	0.119036	0.432625	0.852557	-0.861116	0.258491
OR1G1	olfactory receptor, family 1, subfamily G, member 1	8390	4767	4863		0.648191	0.888022		0.195471	0.343379		-1.45169	-0.26972		0.114447	0.884191		-0.860707	0.356489
AMPD2	adenosine monophosphate deaminase 2 (isoform L)	271	119675	119674	119676	0.517792	0.455954	0.843324	0.169868	0.181723	0.563522	-1.74621	-1.60469	0.769491	0.0528468	0.0837218	0.244155	-0.860468	0.258982
CYP2W1	cytochrome P450, family 2, subfamily W, polypeptide 1	54905	25542	25446	25636	0.628179	0.273448	0.481493	0.0463073	0.533663	0.704055	-4.47282	0.655282	1.23657	1.25883e-07	0.306656	0.0748386	-0.860321	0.259313
HAO1	hydroxyacid oxidase (glycolate oxidase) 1	54363	113544	108958	113545	0.718215	0.641973	0.848976	0.140777	0.296659	0.416636	-2.14027	-0.57653	0.135958	0.0159909	0.621637	0.704502	-0.860281	0.259091
UBE2S	ubiquitin-conjugating enzyme E2S	27338	21685	21499	21594	0.486914	0.453248	0.60502	0.125636	0.363724	0.381041	-2.37899	-0.148965	-0.0513903	0.0066765	0.972528	0.898458	-0.859783	0.259443
KIAA0626	microfibrillar-associated protein 3-like	9848	1180	1275	1370	0.687025	0.50986	0.528136	0.22124	0.233947	0.336594	-1.1919	-1.07475	-0.311589	0.166373	0.269543	0.815325	-0.859413	0.259652
CFTR	cystic fibrosis transmembrane conductance regulator, ATP-binding cassette (sub-family C, member 7)	1080	104325	104323	104324	0.559898	0.456865	0.855481	0.130807	0.357409	0.372722	-2.29438	-0.18571	-0.0976985	0.00910063	0.9877	0.917755	-0.859262	0.259794
GFRA2	GDNF family receptor alpha 2	2675	106473	106474	106475	0.486858	0.652858	0.56876	0.183753	0.302048	0.314044	-1.58138	-0.538763	-0.457059	0.0765113	0.684169	0.674901	-0.859067	0.259893
HDAC5	histone deacetylase 5	10014	114534	107720	16271	0.502977	0.657255	0.488874	0.22986	0.247239	0.307119	-1.11171	-0.958814	-0.50384	0.291262	0.287423	0.686405	-0.858123	0.260531
KNG1	kininogen 1	3827	121268	121269	121270	0.526464	0.799966	0.94261	0.107133	0.399314	0.408039	-2.71321	0.0468714	0.0922192	0.00208081	0.814496	0.746365	-0.858039	0.260661
KIR2DS1	killer cell immunoglobulin-like receptor, two domains, short cytoplasmic tail, 1	3806	212646	213327	213326	0.424499	0.474023	0.661349	0.155371	0.244038	0.460883	-1.93334	-0.98616	0.347695	0.0314109	0.307506	0.504802	-0.857269	0.261152
IL4R	interleukin 4 receptor	3566	110659	106096		0.416767	0.541215		0.196991	0.342143		-1.43544	-0.277283		0.12274	0.908146		-0.856361	0.35949
UROS	uroporphyrinogen III synthase (congenital erythropoietic porphyria)	7390	117850	117849	117848	0.702668	0.984048	0.609914	0.153128	0.334759	0.34185	-1.96385	-0.323057	-0.279079	0.0256705	0.855068	0.902841	-0.855328	0.262475
CYP4X1	cytochrome P450, family 4, subfamily X, polypeptide 1	260293	110411	110412	110410	0.961639	0.639532	0.310395	0.209902	0.267098	0.312662	-1.30227	-0.79674	-0.466315	0.169006	0.424373	0.659843	-0.855108	0.262605
FABP6	fatty acid binding protein 6, ileal (gastrotropin)	2172	9958	44885	44789	0.365062	0.449166	0.667899	0.152937	0.187622	0.611393	-1.96647	-1.53767	0.940535	0.0264446	0.0975551	0.17262	-0.854534	0.263068
TNKS2	tankyrase, TRF1-interacting ankyrin-related ADP-ribose polymerase 2	80351	118035	118034	118033	0.48087	0.134064	0.543239	0.174998	0.228752	0.439068	-1.68379	-1.12186	0.245969	0.0656129	0.245554	0.607771	-0.853227	0.263927
HDAC6	histone deacetylase 6	10013	120452	120450	120451	0.463865	0.584743	0.656152	0.115535	0.3518	0.432679	-2.55481	-0.218894	0.21522	0.00324935	0.926855	0.604616	-0.852828	0.264239
HIPK4	homeodomain interacting protein kinase 4	147746	1145	1143		0.396778	0.706627		0.247779	0.272938		-0.95424	-0.75136		0.33537	0.48288		-0.8528	0.361952
PAPD5	PAP associated domain containing 5	64282	112172	112174	112173	0.383601	0.316552	0.648106	0.169731	0.265315	0.391212	-1.7479	-0.810785	0.00387256	0.0628157	0.400226	0.836423	-0.851604	0.265045
SLC22A14	solute carrier family 22 (organic cation transporter), member 14	9389	119981	119980		0.599222	0.615596		0.218019	0.310663		-1.22267	-0.479767		0.183395	0.650289		-0.85122	0.363056
OAS3	2-5-oligoadenylate synthetase 3, 100kDa	4940	117916	117915	117914	0.484	0.735111	0.572518	0.0674098	0.392361	0.666765	-3.6851	0.0100243	1.12241	1.07255e-05	0.817347	0.151255	-0.850887	0.265706
HMMR	hyaluronan-mediated motility receptor (RHAMM)	3161	108378	108376	108377	0.502809	0.495875	0.626042	0.193471	0.217817	0.418779	-1.47327	-1.22462	0.14672	0.104867	0.181773	0.697191	-0.850389	0.265888
FIBCD1	fibrinogen C domain containing 1	84929	122233	122347	122346	0.578205	0.420275	0.558944	0.0896012	0.379888	0.518676	-3.0881	-0.057751	0.595522	0.000329061	0.888236	0.347033	-0.85011	0.266173
UGT2B4	UDP glycosyltransferase 2 family, polypeptide B4	7363	29158	29244		0.935722	0.833046		0.21979	0.308598		-1.20569	-0.493761		0.190273	0.694448		-0.849727	0.364096
GRIA3	glutamate receptor, ionotrophic, AMPA 3	2892	114107	122521	114106	0.499734	0.339549	0.642898	0.212677	0.228374	0.363748	-1.27472	-1.12533	-0.14883	0.137243	0.240231	0.982584	-0.849624	0.266409
RAB17	RAB17, member RAS oncogene family	64284	120827	120828	120829	0.481578	0.911938	0.787253	0.11703	0.328644	0.459598	-2.52785	-0.361729	0.341838	0.00378899	0.816973	0.527299	-0.849246	0.266727
GGT2	gamma-glutamyltransferase 2	2679	213179	213180	213181	0.426742	0.746134	0.606847	0.0762149	0.438815	0.529288	-3.42755	0.244764	0.638011	6.20429e-05	0.789725	0.321246	-0.84826	0.267496
CYP27B1	cytochrome P450, family 27, subfamily B, polypeptide 1	1594	106240	2466	2378	0.543132	0.865742	0.564077	0.195523	0.247738	0.365664	-1.45113	-0.954589	-0.137809	0.119563	0.342815	0.968402	-0.847842	0.267653
CASP2	caspase 2, apoptosis-related cysteine protease (neural precursor cell expressed, developmentally down-regulated 2)	835	6205	6298		0.57912	0.292528		0.220593	0.308072		-1.19805	-0.49734		0.216683	0.876041		-0.847694	0.365517
KIF20A	kinesin family member 20A	10112	118442	118441	118443	0.25359	0.215706	0.451499	0.203506	0.245119	0.355207	-1.36719	-0.976884	-0.198676	0.136194	0.324859	0.975143	-0.847583	0.267831
OR2T1	olfactory receptor, family 2, subfamily T, member 1	26696	213263	213264	213252	0.784165	0.700506	0.585918	0.0946846	0.343844	0.544255	-2.97233	-0.266881	0.69651	0.000608028	0.910685	0.285214	-0.847568	0.267937
IL13RA1	interleukin 13 receptor, alpha 1	3597	106510	106509	106508	0.27178	0.655475	0.517886	0.227728	0.2702	0.288347	-1.13127	-0.772512	-0.636147	0.304049	0.457485	0.571615	-0.846643	0.26848
PIK4CA	phosphatidylinositol 4-kinase, catalytic, alpha polypeptide	5297	1604	1693		0.409567	0.611292		0.165161	0.41256		-1.80516	0.115335		0.0428768	0.715898		-0.844912	0.367491
KIAA1434	KIAA1434	56261	125228	125227		0.496141	0.249012		0.112537	0.605591		-2.60997	0.920533		0.0028425	0.173449		-0.844718	0.367691
B3GALT5	UDP-Gal:betaGlcNAc beta 1,3-galactosyltransferase, polypeptide 5	10317	111638	111639		0.609748	0.999969		0.180878	0.376881		-1.61447	-0.0744229		0.0772196	0.908046		-0.844444	0.367809
KLRB1	killer cell lectin-like receptor subfamily B, member 1	3820	111128	111130	111129	0.574807	0.314788	0.642146	0.166822	0.249458	0.427854	-1.78417	-0.940077	0.191695	0.0469467	0.366175	0.649356	-0.844184	0.270231
TUBB1	tubulin, beta 1	81027	120663	120662	120664	0.398028	0.420354	0.738623	0.157898	0.256198	0.441033	-1.8995	-0.884143	0.255337	0.0347609	0.333425	0.687474	-0.84277	0.271231
SLC25A19	solute carrier family 25 (mitochondrial deoxynucleotide carrier), member 19	60386	119826	119828	119827	0.498339	0.77316	0.425782	0.242823	0.268312	0.273975	-0.996622	-0.787227	-0.743405	0.311719	0.452781	0.418599	-0.842418	0.271446
TPMT	thiopurine S-methyltransferase	7172	110641	110642		0.285065	0.989929		0.106831	0.639635		-2.71913	1.03527		0.00140915	0.141226		-0.841928	0.369666
AASS	aminoadipate-semialdehyde synthase	10157	107832	107834	107833	0.76426	0.909478	0.512316	0.227568	0.279107	0.281253	-1.13274	-0.704473	-0.688404	0.239537	0.521497	0.526089	-0.841874	0.271831
MGC4172	MGC4172	79154	109534	113702	113701	0.548043	0.913006	0.610715	0.138665	0.342164	0.377045	-2.17199	-0.277157	-0.0735068	0.0144929	0.881941	0.920663	-0.840884	0.272568
CHRNA10	cholinergic receptor, nicotinic, alpha polypeptide 10	57053	114867	114868	114869	0.337731	0.932968	0.566333	0.158823	0.294039	0.383569	-1.88725	-0.595143	-0.037519	0.0314878	0.618064	0.873585	-0.839971	0.273201
PAOX	polyamine oxidase (exo-N4-amino)	196743	117775	117774		0.432375	0.795899		0.13266	0.516077		-2.26486	0.584986		0.00854809	0.352736		-0.839938	0.371025
DNAH5	dynein, axonemal, heavy polypeptide 5	1767	118301	118300	118302	0.500833	0.434169	0.142621	0.160243	0.289389	0.386436	-1.86858	-0.628583	-0.0218991	0.0376697	0.571591	0.843136	-0.839686	0.273402
PSMC5	proteasome (prosome, macropain) 26S subunit, ATPase, 5	5705	120260	120261		0.270136	0.495684		0.168891	0.405832		-1.75831	0.0808394		0.052821	0.758603		-0.838733	0.371842
PFKFB1	6-phosphofructo-2-kinase/fructose-2,6-biphosphatase 1	5207	105824	105825	105826	0.625944	0.404945	0.730236	0.127202	0.325684	0.433183	-2.353	-0.380709	0.217662	0.00797272	0.812596	0.631298	-0.838681	0.274141
NEK9	NIMA (never in mitosis gene a)- related kinase 9	91754	1113	1115		0.184872	0.497006		0.237303	0.289095		-1.04486	-0.630717		0.282963	0.578584		-0.83779	0.372486
AKR1C3	aldo-keto reductase family 1, member C3 (3-alpha hydroxysteroid dehydrogenase, type II)	8644	13535	13630		0.555319	0.554383		0.164659	0.416727		-1.81155	0.136413		0.0424573	0.690015		-0.837569	0.372669
ABCA7	ATP-binding cassette, sub-family A (ABC1), member 7	10347	118175	117591	117590	0.978625	0.645028	0.402629	0.234359	0.259633	0.295547	-1.07106	-0.856207	-0.58441	0.269544	0.380629	0.606029	-0.837225	0.275125
PLDN	pallidin homolog (mouse)	26258	20006	19912	20099	0.71516	0.780307	0.741815	0.13852	0.29574	0.439661	-2.17418	-0.583043	0.248802	0.0141628	0.616318	0.638848	-0.836141	0.27594
FANCA	Fanconi anemia, complementation group A	2175	105965	105966	105967	0.423728	0.619474	0.26301	0.129653	0.367917	0.377595	-2.31296	-0.124923	-0.0704508	0.00874773	0.931818	0.89453	-0.83611	0.275965
PC4	PC4	10923	108089	108088	126685	0.569401	0.186266	0.469999	0.236749	0.252155	0.302082	-1.04977	-0.917513	-0.53853	0.277997	0.360637	0.653885	-0.83527	0.276518
MARK4	MAP/microtubule affinity-regulating kinase 4	57787	111028	1090		0.360765	0.386357		0.169684	0.405295		-1.74848	0.0780605		0.053521	0.757729		-0.835209	0.37434
NEDD4	neural precursor cell expressed, developmentally down-regulated 4	4734	120777	120778	120779	0.315322	0.550663	0.689073	0.159597	0.251891	0.448749	-1.87706	-0.919715	0.291724	0.0378931	0.346274	0.574431	-0.835016	0.276733
DDC	dopa decarboxylase (aromatic L-amino acid decarboxylase)	1644	118578	118580	118579	0.541112	1.04	0.495263	0.14887	0.275701	0.440301	-2.02302	-0.730237	0.251851	0.0235221	0.499033	0.59707	-0.833801	0.277605
GABRA2	gamma-aminobutyric acid (GABA) A receptor, alpha 2	2555	118952	118951		0.543034	0.546175		0.192023	0.358652		-1.48902	-0.178427		0.096579	0.967844		-0.833725	0.375383
OR2M4	olfactory receptor, family 2, subfamily M, member 4	26245	213298	213287	213280	0.479608	0.888866	0.659425	0.151733	0.22477	0.530897	-1.98305	-1.15869	0.644378	0.0274281	0.217903	0.321666	-0.832454	0.278586
RRM2B	ribonucleotide reductase M2 B (TP53 inducible)	50484	111925	111927	111926	0.462985	0.570189	0.258141	0.131394	0.360729	0.382018	-2.28498	-0.166312	-0.0460226	0.00970608	0.979777	0.874406	-0.832437	0.278591
RAB8B	RAB8B, member RAS oncogene family	51762	24593	24688		0.57282	0.481109		0.238389	0.289396		-1.03528	-0.628535		0.276716	0.579266		-0.831909	0.376664
BAAT	bile acid Coenzyme A: amino acid N-acyltransferase (glycine N-choloyltransferase)	570	111010	111012	10362	0.683401	0.215999	0.505069	0.163211	0.21106	0.526426	-1.83007	-1.29072	0.626639	0.0416293	0.170598	0.402264	-0.831385	0.279349
GPR15	G protein-coupled receptor 15	2838	1789	1880	1963	0.709827	0.539855	0.63427	0.187934	0.208513	0.462783	-1.53418	-1.3162	0.356326	0.0975011	0.157593	0.501013	-0.831351	0.279356
PAH	phenylalanine hydroxylase	5053	110626	110627	106023	0.715413	0.466192	0.915096	0.135394	0.232117	0.578224	-2.22206	-1.09122	0.823522	0.00581286	0.268663	0.220593	-0.82992	0.280424
DPP10	dipeptidylpeptidase 10	57628	103946	103948		0.481661	0.922224		0.214446	0.322323		-1.25733	-0.402472		0.181955	0.69826		-0.829903	0.3781
GPX7	glutathione peroxidase 7	2882	117510	117508	117509	0.25624	0.591585	0.306583	0.142859	0.346327	0.36787	-2.10948	-0.251787	-0.125187	0.0180401	0.919248	0.952119	-0.82882	0.281184
MMP14	matrix metalloproteinase 14 (membrane-inserted)	4323	104073	104074		0.683549	0.614084		0.174486	0.396652		-1.68993	0.032839		0.0672161	0.822785		-0.828547	0.379087
MCL1	myeloid cell leukemia sequence 1 (BCL2-related)	4170	120642	120643	120644	0.409158	0.606654	0.195905	0.131071	0.198186	0.701646	-2.29014	-1.42275	1.22939	0.0103502	0.112559	0.0341242	-0.827835	0.281959
HTR1D	5-hydroxytryptamine (serotonin) receptor 1D	3352	106293	110747		0.493819	0.853844		0.176835	0.391676		-1.66189	0.00635925		0.0730619	0.822231		-0.827764	0.379646
FUT5	fucosyltransferase 5 (alpha (1,3) fucosyltransferase)	2527	10926	111080	111082	0.513173	0.647223	0.921521	0.116309	0.35519	0.442731	-2.54081	-0.198775	0.263402	0.00412811	0.978435	0.590474	-0.825395	0.283695
C15orf16	chromosome 15 open reading frame 16	161725	122014	122012	122013	0.163074	0.513713	0.533866	0.152507	0.243915	0.491689	-1.97239	-0.987217	0.483431	0.0267525	0.319716	0.549607	-0.82539	0.283677
TRPM2	transient receptor potential cation channel, subfamily M, member 2	7226	7406	7313		0.198346	0.860873		0.223108	0.311608		-1.17427	-0.473394		0.217057	0.638151		-0.82383	0.382454
C20orf185	chromosome 20 open reading frame 185	359710	122129	122130	122128	0.396458	0.564482	0.461996	0.134979	0.184472	0.736644	-2.22851	-1.57319	1.3315	0.0119674	0.0869495	0.0633791	-0.8234	0.285186
ELA2	elastase 2, neutrophil	1991	41746	112836	41659	0.355572	0.686643	1.08411	0.139051	0.19941	0.662043	-2.16615	-1.40984	1.1075	0.0157656	0.131614	0.119993	-0.82283	0.285582
GPR172A	G protein-coupled receptor 172A	79581	46349	30982	31078	0.598099	0.714248	0.566477	0.168068	0.243357	0.448989	-1.76856	-0.992014	0.292844	0.0486124	0.304799	0.624261	-0.822575	0.285713
PCYT1A	phosphate cytidylyltransferase 1, choline, alpha isoform	5130	111536	111537		0.564001	0.673484		0.211179	0.329692		-1.28954	-0.355053		0.171795	0.827472		-0.822297	0.383561
CCND3	cyclin D3	896	118631	118630	118632	0.308721	0.349407	0.442509	0.13247	0.203621	0.681566	-2.26787	-1.366	1.16847	0.0101707	0.179529	0.102377	-0.8218	0.286342
PR48	protein phosphatase 2 (formerly 2A), regulatory subunit B', beta	28227	114746	2155	2242	0.574254	0.746523	0.233282	0.10367	0.389406	0.456723	-2.78214	-0.0058379	0.328674	0.00136056	0.833563	0.537002	-0.819768	0.287822
FAP	fibroblast activation protein, alpha	2191	105659	103918		0.843419	0.789482		0.0824314	0.846988		-3.26306	1.62432		0.00015187	0.0277652		-0.819372	0.385841
DHRS2	dehydrogenase/reductase (SDR family) member 2	10202	110517	42118	110518	0.928935	0.509718	0.700183	0.156886	0.243961	0.482492	-1.91299	-0.986814	0.443817	0.0316523	0.277517	0.420688	-0.818661	0.28859
FAAH	fatty acid amide hydrolase	2166	119441	119144	119440	1.24617	0.683619	0.694906	0.21808	0.227173	0.372977	-1.22209	-1.13638	-0.0962632	0.193513	0.239845	0.927856	-0.818245	0.288865
LRAT	lecithin retinol acyltransferase (phosphatidylcholine--retinol O-acyltransferase)	9227	111489	111488	111487	0.376284	0.620753	0.548339	0.119029	0.287337	0.54269	-2.49231	-0.643512	0.690468	0.0043652	0.561053	0.288148	-0.815118	0.291235
GPR7	G protein-coupled receptor 7	2831	41934	42021	42097	0.478475	0.739604	0.530467	0.231805	0.264114	0.303187	-1.09404	-0.820307	-0.530873	0.256924	0.387967	0.660751	-0.815073	0.291195
CCND2	cyclin D2	894	118628	118629	118627	0.518805	0.488265	0.734635	0.181728	0.303377	0.336775	-1.60463	-0.529557	-0.31046	0.0727059	0.410137	0.857676	-0.814881	0.291349
DMBT1	deleted in malignant brain tumors 1	1755	114828	118217		0.684499	0.794555		0.160113	0.438159		-1.87028	0.241622		0.0363042	0.592021		-0.814329	0.389357
MLH1	mutL homolog 1, colon cancer, nonpolyposis type 2 (E. coli)	4292	119549	119550	119551	0.796934	0.379311	0.829582	0.0590246	0.549621	0.57529	-3.96377	0.717094	0.812849	3.26373e-06	0.181778	0.224158	-0.811275	0.294231
FZD8	frizzled homolog 8 (Drosophila)	8325	6186	6279	6368	0.411361	0.711427	0.819802	0.115258	0.277634	0.584079	-2.55985	-0.715576	0.844656	0.00339408	0.506155	0.209085	-0.810256	0.294855
PLOD2	procollagen-lysine, 2-oxoglutarate 5-dioxygenase 2	5352	112473	112475	110523	0.336654	0.814923	0.98076	0.139048	0.31308	0.430012	-2.1662	-0.463508	0.20225	0.0176058	0.706058	0.681303	-0.809154	0.295636
GK2	glycerol kinase 2	2712	1390	1295		0.660885	0.9934		0.160209	0.440109		-1.86902	0.250936		0.0393664	0.597914		-0.809043	0.393215
FKBP5	FK506 binding protein 5	2289	118101	107323	118102	0.838827	0.66419	0.952957	0.15325	0.286268	0.426959	-1.96218	-0.651328	0.1873	0.0291502	0.54891	0.683096	-0.808737	0.295938
MAPK8	mitogen-activated protein kinase 8	5599	1320	1415	1225	0.30609	0.411149	0.393929	0.234735	0.278467	0.286667	-1.06769	-0.709291	-0.648408	0.27165	0.506106	0.549714	-0.808463	0.296109
BPIL3	bactericidal/permeability-increasing protein-like 3	128859	122092	122091	122093	0.386183	0.455345	0.344653	0.109681	0.357498	0.47853	-2.6639	-0.185187	0.426522	0.00231609	0.993856	0.428945	-0.807521	0.296892
SLC35A2	solute carrier family 35 (UDP-galactose transporter), member A2	7355	119997	117359		0.476941	0.387897		0.237126	0.297822		-1.04643	-0.568327		0.288851	0.629054		-0.807378	0.394404
ATAD1	ATPase family, AAA domain containing 1	84896	119378	119379		0.218475	0.778731		0.158291	0.446581		-1.89429	0.281565		0.0333168	0.568263		-0.806364	0.39518
GHRHR	growth hormone releasing hormone receptor	2692	1743	1837	1926	0.357239	0.744533	0.403216	0.156653	0.168978	0.710194	-1.91611	-1.75723	1.25479	0.0335397	0.0490797	0.0785309	-0.806182	0.297912
CCND1	cyclin D1 (PRAD1: parathyroid adenomatosis 1)	595	118853	118852	118854	0.349894	0.476179	0.573873	0.191746	0.247314	0.396583	-1.49206	-0.958178	0.032477	0.100261	0.333987	0.890881	-0.80592	0.298031
REV1L	REV1-like (yeast)	51455	117969	117970		0.669856	0.58439		0.104116	0.680267		-2.77313	1.16447		0.00155362	0.102397		-0.804331	0.396752
FASN	fatty acid synthase	2194	107317	107315	113089	0.483166	0.79255	0.409931	0.128585	0.381679	0.384082	-2.33031	-0.0478832	-0.0347142	0.00634944	0.922436	0.790219	-0.804302	0.299282
GALK2	galactokinase 2	2585	103624	103570	198	0.928427	0.848212	0.446823	0.222883	0.272431	0.310909	-1.17639	-0.755264	-0.478111	0.212879	0.390815	0.687295	-0.803254	0.300024
STX7	syntaxin 7	8417	139154	139155		0.388719	0.721107		0.178102	0.398135		-1.64691	0.0406674		0.0693676	0.795497		-0.803121	0.397552
BACE1	beta-site APP-cleaving enzyme 1	23621	105155	105154	105156	1.0587	0.517328	0.834947	0.0718247	0.436393	0.60362	-3.55202	0.233152	0.913696	2.48536e-05	0.604338	0.183844	-0.801723	0.301349
PTGIR	prostaglandin I2 (prostacyclin) receptor (IP)	5739	1863	45955	1770	0.917362	0.673386	0.909112	0.234282	0.25887	0.311987	-1.07174	-0.862381	-0.47085	0.231432	0.38571	0.715943	-0.801657	0.301229
SPINK5	serine protease inhibitor, Kazal type 5	11005	121624	121622	121623	0.409083	0.72049	1.0409	0.120318	0.352926	0.445629	-2.46972	-0.212187	0.277085	0.00493554	0.961164	0.576677	-0.801607	0.301328
VDAC3	voltage-dependent anion channel 3	7419	7265	104546	104548	0.52565	0.64061	0.371253	0.148157	0.341947	0.373577	-2.03308	-0.278488	-0.0928922	0.0200557	0.886582	0.913108	-0.801488	0.301388
SCN3A	sodium channel, voltage-gated, type III, alpha	6328	104589	104586	104587	0.514627	0.291439	0.156603	0.197667	0.257076	0.37296	-1.42826	-0.876968	-0.0963625	0.110283	0.465344	0.909648	-0.800529	0.302093
HSPC051	HSPC051	29796	111841	46200	20537	0.463003	0.381354	0.747089	0.147379	0.31681	0.406017	-2.04413	-0.438662	0.0817944	0.0229515	0.763819	0.75542	-0.800332	0.302266
PIGO	phosphatidylinositol glycan, class O	84720	44305	44483	44395	0.648954	0.287339	0.79071	0.104703	0.374979	0.483734	-2.76135	-0.0850376	0.44921	0.00152929	0.909812	0.445055	-0.799059	0.303283
LBR	lamin B receptor	3930	106748	106749	111133	0.285974	0.530297	0.441754	0.196469	0.205033	0.47149	-1.44101	-1.3515	0.395428	0.127935	0.149547	0.494366	-0.799027	0.303252
KCNJ11	potassium inwardly-rectifying channel, subfamily J, member 11	3767	7120	6934	7028	0.716719	0.660779	0.743445	0.219614	0.259926	0.33275	-1.20737	-0.853837	-0.335685	0.214228	0.404342	0.836383	-0.798965	0.303273
EBP	emopamil binding protein (sterol isomerase)	10682	111698	111697	2512	0.757081	0.660514	0.75601	0.164737	0.284065	0.40651	-1.81056	-0.667534	0.0843417	0.0345935	0.54234	0.75595	-0.797916	0.304092
ALDH1B1	aldehyde dehydrogenase 1 family, member B1	219	106202	106203	106201	0.363707	0.925321	0.737767	0.147095	0.220509	0.586888	-2.04818	-1.19885	0.854723	0.0195404	0.212981	0.18838	-0.797433	0.304498
SLC16A1	solute carrier family 16 (monocarboxylic acid transporters), member 1	6566	117129	117127		0.622064	0.674783		0.24518	0.290821		-0.976358	-0.618228		0.325136	0.554531		-0.797293	0.40184
VGCNL1	voltage gated channel like 1	259232	104826	104829	104827	0.467737	0.69508	0.727937	0.146459	0.287428	0.45269	-2.05727	-0.642847	0.310068	0.0231115	0.569913	0.57256	-0.796682	0.305047
GPT2	glutamic pyruvate transaminase (alanine aminotransferase) 2	84706	112332	112334	112333	0.327248	0.451676	0.835493	0.153104	0.231204	0.538404	-1.96419	-1.09949	0.673836	0.0287627	0.286436	0.29903	-0.796615	0.30511
ACAT1	acetyl-Coenzyme A acetyltransferase 1 (acetoacetyl Coenzyme A thiolase)	38	110575	110574	110576	0.877692	0.681678	0.680931	0.0604089	0.534579	0.590782	-3.91514	0.65888	0.868593	5.67478e-06	0.307893	0.201823	-0.795888	0.305828
HAPIP	huntingtin-associated protein interacting protein (duo)	8997	846	14029	847	0.573927	0.439148	0.596218	0.168892	0.329767	0.343493	-1.7583	-0.354577	-0.269023	0.0627052	0.772746	0.909154	-0.793966	0.307102
SERPINB12	serine (or cysteine) proteinase inhibitor, clade B (ovalbumin), member 12	89777	118861	118860	118862	0.254377	0.521336	0.842224	0.183923	0.290781	0.357774	-1.57944	-0.618519	-0.183569	0.0813771	0.58159	0.890847	-0.793844	0.307189
HABP2	hyaluronan binding protein 2	3026	104281	104283		0.282285	0.548067		0.0984671	0.726898		-2.89016	1.30356		0.00074125	0.0718556		-0.7933	0.404934
ARHGAP4	Rho GTPase activating protein 4	393	10340	10244	10431	0.549427	0.567703	0.398145	0.147565	0.18625	0.696886	-2.04148	-1.55306	1.2151	0.0218305	0.0828211	0.0890136	-0.793145	0.307802
CPE	carboxypeptidase E	1363	104007	104009		0.932477	0.392092		0.21992	0.325621		-1.20446	-0.381115		0.0901941	0.803694		-0.792786	0.405194
FKBP8	FK506 binding protein 8, 38kDa	23770	19629	117453	117452	0.598908	0.596854	0.974809	0.098282	0.395599	0.492878	-2.89411	0.0272662	0.488498	0.000867474	0.806076	0.418794	-0.792781	0.308089
NME2	non-metastatic cells 2, protein (NM23B) expressed in	4831	244	245		0.500058	0.613028		0.132609	0.540036		-2.26567	0.680186		0.010504	0.284977		-0.792744	0.405283
HDAC10	histone deacetylase 10	83933	120681	120682	120683	0.442747	0.786434	0.371186	0.0964463	0.437275	0.455432	-2.93366	0.237385	0.322734	0.00069021	0.614974	0.5583	-0.791181	0.309322
38596	septin 1	1731	35578	35399	35491	0.337219	0.63467	0.242112	0.155808	0.263951	0.467356	-1.92745	-0.821603	0.376951	0.0310145	0.423957	0.515373	-0.790701	0.309629
KCNV2	potassium channel, subfamily V, member 2	169522	105524	105525		0.642067	0.622908		0.17046	0.421564		-1.7389	0.160623		0.0496614	0.683904		-0.78914	0.407938
SLC17A4	solute carrier family 17 (sodium phosphate), member 4	10050	117339	119993		0.314139	0.647369		0.14652	0.490784		-2.05639	0.479565		0.0199508	0.474369		-0.788415	0.408501
SLC25A6	solute carrier family 25 (mitochondrial carrier; adenine nucleotide translocator), member 6	293	119603	119604	119602	0.497405	0.723764	0.708281	0.0813371	0.369399	0.641815	-3.2911	-0.116487	1.04241	0.000129304	0.941073	0.140936	-0.788393	0.311519
SMARCD3	SWI/SNF related, matrix associated, actin dependent regulator of chromatin, subfamily d, member 3	6604	142665	12675	142664	0.247968	0.303903	0.74462	0.200145	0.284552	0.338733	-1.40212	-0.663946	-0.298298	0.129998	0.548733	0.814572	-0.788121	0.311589
SNRK	SNF related kinase	54861	1159	103607		0.616695	0.55943		0.206563	0.348277		-1.33591	-0.240005		0.154157	0.938613		-0.787956	0.408807
ASNS	asparagine synthetase	440	117863	117862	117864	0.198124	0.472581	0.604698	0.150281	0.272186	0.472124	-2.00322	-0.757148	0.398246	0.0266276	0.47102	0.486378	-0.787374	0.312201
GPR148	G protein-coupled receptor 148	344561	149700	149702		0.733232	0.836304		0.252283	0.285332		-0.916449	-0.658198		0.348352	0.558006		-0.787324	0.409273
PKIA	protein kinase (cAMP-dependent, catalytic) inhibitor alpha	5569	143006	143005	143007	0.491686	0.344543	0.775312	0.039953	0.667801	0.724566	-4.78245	1.12567	1.29682	8.49879e-09	0.174165	0.0900554	-0.786654	0.313072
NPC1	Niemann-Pick disease, type C1	4864	114040	114041	106017	0.78164	0.756339	0.673836	0.113444	0.375492	0.454067	-2.59314	-0.0821667	0.316439	0.00302087	0.910323	0.566482	-0.786289	0.313074
PARP3	poly (ADP-ribose) polymerase family, member 3	10039	111566	111564	111565	0.614497	0.990573	0.925638	0.186998	0.23129	0.447359	-1.54465	-1.09871	0.285214	0.0925309	0.257162	0.574231	-0.786049	0.313212
CSAD	cysteine sulfinic acid decarboxylase	51380	23621	23526	23713	0.225228	0.731121	0.446344	0.190506	0.274678	0.369979	-1.50566	-0.73803	-0.113198	0.0946386	0.447832	0.938457	-0.78563	0.313526
RAB4B	RAB4B, member RAS oncogene family	53916	23830	24015	23924	0.771639	0.315157	0.720847	0.214391	0.250807	0.360248	-1.25787	-0.928762	-0.169111	0.196338	0.350638	0.965726	-0.785248	0.313817
NAT6	N-acetyltransferase 6	24142	117942	117943		0.445608	0.107299		0.189301	0.381032		-1.51898	-0.0514419		0.0960687	0.879965		-0.785212	0.410873
RAB35	RAB35, member RAS oncogene family	11021	120487	120486	120488	0.566538	0.94087	1.06725	0.163406	0.207207	0.572335	-1.82757	-1.32938	0.802047	0.0426261	0.149838	0.225628	-0.784966	0.314085
PLA2G3	phospholipase A2, group III	50487	23252	23439	23347	0.2589	0.555001	0.737002	0.158069	0.318325	0.385525	-1.89723	-0.428658	-0.0268484	0.0337246	0.754629	0.881325	-0.784245	0.314617
FLJ30473	FLJ30473	150209	119392	117749	119515	0.56267	0.717562	0.4715	0.0973081	0.349798	0.570321	-2.915	-0.230865	0.794652	0.000755771	0.948612	0.236693	-0.783737	0.315092
STYK1	serine/threonine/tyrosine kinase 1	55359	1169	1359		0.569439	0.638591		0.247058	0.292382		-0.960355	-0.606999		0.301589	0.596577		-0.783677	0.412013
DDX31	DEAD (Asp-Glu-Ala-Asp) box polypeptide 31	64794	30385	30198	30293	0.485862	0.433848	0.531873	0.121323	0.299183	0.535152	-2.45227	-0.55876	0.661125	0.00529024	0.631926	0.316169	-0.783301	0.315397
RGS9	regulator of G-protein signalling 9	8787	4907	4812	5000	0.566013	1.34097	0.903175	0.177248	0.27824	0.393896	-1.65699	-0.710999	0.0182143	0.0667523	0.503457	0.78835	-0.783259	0.315377
RAB36	RAB36, member RAS oncogene family	9609	120416	120415	120417	0.732715	1.0761	0.616752	0.145475	0.18553	0.719857	-2.0714	-1.56119	1.28314	0.0187505	0.0864379	0.0725862	-0.783151	0.315538
CDKN1C	cyclin-dependent kinase inhibitor 1C (p57, Kip2)	1028	2789	118537		0.809406	0.901661		0.168664	0.428532		-1.76113	0.195017		0.0517628	0.746818		-0.783054	0.412509
ADCY4	adenylate cyclase 4	196883	119865	119863	119864	0.739714	0.284214	0.390869	0.176152	0.299158	0.368773	-1.67	-0.558938	-0.120048	0.059394	0.572124	0.978988	-0.782995	0.315581
KIAA0251	KIAA0251	23042	118785	118784	118786	0.728462	0.610016	0.994004	0.12305	0.328833	0.480417	-2.42262	-0.360524	0.434778	0.00597688	0.816882	0.457751	-0.78279	0.315786
PITPNA	phosphatidylinositol transfer protein, alpha	5306	117388	117389		0.759338	0.665494		0.0934803	0.773882		-2.99919	1.43495		0.000475316	0.0521967		-0.782117	0.413328
ADIPOR2	adiponectin receptor 2	79602	112203	112201	112202	0.406649	0.716635	0.537531	0.190895	0.312617	0.326646	-1.50138	-0.466614	-0.374524	0.0888544	0.732456	0.805926	-0.78084	0.317257
LOC374569	LOC374569	374569	121165	121167	121166	0.769882	0.356349	0.583118	0.209879	0.243132	0.382185	-1.3025	-0.993955	-0.0451055	0.157308	0.226646	0.871595	-0.78052	0.317509
PPP2CA	protein phosphatase 2 (formerly 2A), catalytic subunit, alpha isoform	5515	104512	104514		0.629299	0.75846		0.164567	0.440314		-1.81271	0.251916		0.0445806	0.595279		-0.780399	0.414514
SRD5A2	steroid-5-alpha-reductase, alpha polypeptide 2 (3-oxo-5 alpha-steroid delta 4-dehydrogenase alpha 2)	6716	106060	8511	8416	0.729521	0.44665	0.560069	0.130352	0.360043	0.416393	-2.30169	-0.170309	0.134733	0.00924196	0.969527	0.70752	-0.779088	0.318671
TPM4	tropomyosin 4	7171	118378	118377	118379	0.743364	0.772644	0.841796	0.202535	0.236815	0.407556	-1.37721	-1.04918	0.0897341	0.137471	0.289061	0.749062	-0.778887	0.318794
RHOT2	ras homolog gene family, member T2	89941	36863	36776		0.334021	0.809932		0.127024	0.571586		-2.35594	0.799298		0.00750133	0.233867		-0.778323	0.416125
GABRD	gamma-aminobutyric acid (GABA) A receptor, delta	2563	114099	45950		0.302156	0.3462		0.172215	0.42232		-1.71742	0.164384		0.0584568	0.683622		-0.77652	0.417445
ABR	active BCR-related gene	29	29582	29678	29772	0.528444	0.737614	0.373379	0.0725393	0.384913	0.702537	-3.53125	-0.0301834	1.23205	3.91041e-05	0.859115	0.0813513	-0.776461	0.320866
DNAH8	dynein, axonemal, heavy polypeptide 8	1769	118304	118303	118305	0.841261	1.1356	0.410716	0.174414	0.219789	0.511859	-1.69081	-1.20571	0.567769	0.0648777	0.200691	0.361821	-0.776249	0.320895
ST14	suppression of tumorigenicity 14 (colon carcinoma, matriptase, epithin)	6768	104294	105748		0.375774	0.959956		0.104574	0.695702		-2.76393	1.21154		0.00106578	0.0861339		-0.776195	0.417779
TRIM28	tripartite motif-containing 28	10155	718	716	717	0.330718	0.454203	0.787021	0.204586	0.251303	0.381753	-1.35607	-0.924617	-0.0474752	0.155932	0.347767	0.924041	-0.776056	0.321018
CARD6	caspase recruitment domain family, member 6	84674	6381	6199	6292	0.637205	0.482133	0.698755	0.226004	0.26904	0.322874	-1.14721	-0.781539	-0.398887	0.234974	0.455389	0.795055	-0.775878	0.321149
LIPG	lipase, endothelial	9388	17246	17336	17152	0.510264	0.727233	0.854798	0.112584	0.354429	0.492475	-2.60909	-0.203274	0.48678	0.002728	0.937335	0.418055	-0.775194	0.321764
SIK2	SNF1-like kinase 2	23235	122761	122759	122760	0.264917	0.830653	0.707083	0.162272	0.310756	0.390202	-1.84218	-0.479141	-0.00155532	0.0441345	0.703282	0.813657	-0.774291	0.322426
MOGAT3	monoacylglycerol O-acyltransferase 3	346606	112438	112440	112439	0.383696	0.927385	0.437851	0.223656	0.243684	0.361036	-1.16912	-0.989198	-0.16453	0.224166	0.315362	0.99715	-0.774284	0.322413
PPP1R14A	protein phosphatase 1, regulatory (inhibitor) subunit 14A	94274	128813	35246	35158	0.372375	0.550995	0.697389	0.236938	0.237872	0.349366	-1.0481	-1.03984	-0.23346	0.283667	0.289336	0.917711	-0.773798	0.322795
MC2R	melanocortin 2 receptor (adrenocorticotropic hormone)	4158	1812	1902	1716	0.807526	0.754492	0.739313	0.155858	0.25577	0.493967	-1.92678	-0.887648	0.493128	0.0314928	0.382587	0.41377	-0.773767	0.322857
KAL1	Kallmann syndrome 1 sequence	3730	122395	122397	122396	0.777301	0.599929	0.517674	0.203923	0.25266	0.382405	-1.36289	-0.913313	-0.043894	0.142547	0.363446	0.873747	-0.773365	0.323145
CA4	carbonic anhydrase IV	762	8901	118894		0.731646	0.487841		0.215504	0.33857		-1.24701	-0.299305		0.194158	0.863245		-0.773159	0.419981
RAB9A	RAB9A, member RAS oncogene family	9367	120385	120384	120386	0.503138	0.888046	0.225687	0.199574	0.312323	0.316546	-1.40812	-0.468587	-0.440414	0.135546	0.713026	0.745485	-0.772373	0.323927
TM7SF4	transmembrane 7 superfamily member 4	81501	32786	32873	32694	0.509949	0.863838	0.645188	0.090209	0.361359	0.606811	-3.07392	-0.16265	0.924755	0.000376093	0.828398	0.194303	-0.770604	0.325451
NR2F1	nuclear receptor subfamily 2, group F, member 1	7025	5368	45225	45130	0.588201	0.481301	0.93694	0.167427	0.220201	0.537093	-1.77658	-1.20178	0.668721	0.0499654	0.209455	0.306421	-0.769879	0.325949
CSNK1G3	casein kinase 1, gamma 3	1456	103404	103486	103320	0.510434	0.296266	0.814437	0.173681	0.233329	0.488651	-1.69964	-1.08029	0.470429	0.040621	0.250657	0.434572	-0.769834	0.325974
HCCS	holocytochrome c synthase (cytochrome c heme-lyase)	3052	16207	117911	16031	0.373149	0.570097	0.736969	0.112171	0.414827	0.425592	-2.61681	0.126829	0.180577	0.00276046	0.691718	0.662416	-0.7698	0.32604
SPAP1	SH2 domain containing phosphatase anchor protein 1	79368	32678	214698	45503	0.59711	0.722504	0.584794	0.139339	0.308862	0.460736	-2.16182	-0.491964	0.347027	0.0149127	0.696938	0.522084	-0.768919	0.326715
MRGX2	MAS-related GPR, member X2	117194	6668	6853	6764	0.195257	0.581122	0.360514	0.170119	0.32532	0.358336	-1.74311	-0.383057	-0.180275	0.0498014	0.79523	0.8861	-0.768813	0.326772
RHBDL1	rhomboid, veinlet-like 1 (Drosophila)	9028	122373	122306	122307	0.579697	0.34153	0.556757	0.117333	0.326014	0.518978	-2.52241	-0.378588	0.596744	0.00483463	0.89568	0.343598	-0.768086	0.327407
ATP5F1	ATP synthase, H+ transporting, mitochondrial F0 complex, subunit b, isoform 1	515	120237	106542		0.561782	1.04161		0.10588	0.692805		-2.73789	1.20278		0.00165058	0.090265		-0.767552	0.424366
M-RIP	M-RIP	23164	140225	140226	140224	0.674715	0.656332	0.399511	0.165617	0.346473	0.347063	-1.79937	-0.2509	-0.247333	0.0470671	0.923136	0.925616	-0.765869	0.329129
CCNF	cyclin F	899	118633	118635	118634	0.743837	0.531473	0.3673	0.112963	0.332193	0.530821	-2.60204	-0.339196	0.644078	0.00303825	0.832345	0.318182	-0.76572	0.329307
B4GALT1	UDP-Gal:betaGlcNAc beta 1,4- galactosyltransferase, polypeptide 1	2683	110951	110952	110954	0.79416	0.583569	0.108265	0.202012	0.287406	0.34335	-1.38264	-0.643005	-0.269895	0.128274	0.566384	0.93066	-0.765182	0.329666
TNFRSF8	tumor necrosis factor receptor superfamily, member 8	943	110894	106417		0.606814	0.206343		0.22706	0.32398		-1.13743	-0.391717		0.222549	0.826285		-0.764573	0.426544
PDE6A	phosphodiesterase 6A, cGMP-specific, rod, alpha	5145	8578	8486		0.487584	0.257712		0.25487	0.289205		-0.895044	-0.629919		0.381064	0.520722		-0.762481	0.428149
C3AR1	complement component 3a receptor 1	719	5029	5125	5217	0.588129	0.67143	0.525348	0.141991	0.314837	0.448108	-2.12227	-0.451772	0.288726	0.0154479	0.723722	0.635395	-0.761772	0.332446
SLCO3A1	solute carrier organic anion transporter family, member 3A1	28232	117475	117474		0.809185	0.354878		0.235206	0.313778		-1.06348	-0.45884		0.292382	0.720594		-0.761161	0.429168
GGT1	gamma-glutamyltransferase 1	2678	122498	122497		0.494272	0.787923		0.234649	0.31461		-1.06846	-0.453284		0.260705	0.606991		-0.76087	0.429393
PPYR1	pancreatic polypeptide receptor 1	5540	2206	2022		0.469937	0.551447		0.117302	0.630187		-2.52297	1.00405		0.00367071	0.148399		-0.759458	0.430568
USP18	ubiquitin specific protease 18	11274	105194	25049	24955	0.362156	0.645207	0.525945	0.1623	0.309656	0.40032	-1.84181	-0.486582	0.0521518	0.0386732	0.707886	0.782489	-0.758748	0.334875
DESC1	transmembrane protease, serine 11E	28983	103937	105711	104288	0.631102	0.286806	0.741782	0.129563	0.264044	0.588725	-2.31442	-0.820863	0.861277	0.00783287	0.426343	0.189323	-0.758003	0.335526
RDH12	retinol dehydrogenase 12 (all-trans and 9-cis)	145226	110163	39051	110164	0.63223	0.567585	0.914068	0.224735	0.226455	0.395768	-1.15902	-1.14302	0.0281614	0.194933	0.24002	0.800129	-0.75796	0.335499
PSTPIP2	proline-serine-threonine phosphatase interacting protein 2	9050	138592	138594	138593	0.617506	0.644222	0.764762	0.133474	0.300276	0.502598	-2.25203	-0.551112	0.529464	0.0124597	0.638401	0.371269	-0.757893	0.335598
PYCR1	pyrroline-5-carboxylate reductase 1	5831	111750	111752	111751	0.380023	0.314097	0.616482	0.153939	0.334569	0.391223	-1.95277	-0.324244	0.00392644	0.0254279	0.791053	0.847135	-0.757696	0.335732
LOC115294	LOC115294	115294	35810	35624		0.444863	0.360534		0.247559	0.299239		-0.956102	-0.558368		0.325207	0.638461		-0.757235	0.4322
DNCLI1	dynein, cytoplasmic, light intermediate polypeptide 1	51143	118334	118333	118332	0.469235	0.628011	0.105084	0.178752	0.191273	0.590024	-1.63926	-1.49724	0.865903	0.0700695	0.092682	0.203219	-0.756866	0.336433
OXCT1	3-oxoacid CoA transferase 1	5019	110664	110665	110663	0.601717	0.35475	0.595708	0.210725	0.226669	0.422675	-1.29405	-1.14105	0.166145	0.162469	0.233018	0.678196	-0.756318	0.336838
ADAMTS1	a disintegrin-like and metalloprotease (reprolysin type) with thrombospondin type 1 motif, 1	9510	104101	104100		0.721691	0.565521		0.140367	0.528528		-2.1464	0.634998		0.00506557	0.319213		-0.755701	0.433442
CRABP1	cellular retinoic acid binding protein 1	1381	121004	121006		0.406527	0.755963		0.137786	0.539533		-2.18532	0.678232		0.0138513	0.295509		-0.753546	0.435118
SCAP1	src family associated phosphoprotein 1	8631	139357	139356	139355	0.31025	0.193279	0.583898	0.186015	0.288474	0.377998	-1.55571	-0.635226	-0.0682158	0.0941526	0.541224	0.984384	-0.75305	0.339503
SLC2A12	solute carrier family 2 (facilitated glucose transporter), member 12	154091	117755	117756	117754	0.693931	0.628826	0.656638	0.208838	0.272221	0.357217	-1.31292	-0.756883	-0.186838	0.164212	0.456583	0.987144	-0.752214	0.340179
UBE2D2	ubiquitin-conjugating enzyme E2D 2 (UBC4/5 homolog, yeast)	7322	120310	120312	120311	0.625312	0.781478	0.616886	0.125105	0.383078	0.423971	-2.38787	-0.0402103	0.17257	0.00652797	0.876815	0.671478	-0.751837	0.340539
ASPA	aspartoacylase (aminoacylase 2, Canavan disease)	443	119017	119016	119015	0.385837	0.624306	0.666196	0.178305	0.33513	0.340066	-1.64452	-0.320734	-0.290056	0.0703306	0.787741	0.885762	-0.75177	0.340551
PPP1R15A	protein phosphatase 1, regulatory (inhibitor) subunit 15A	23645	134243	134242		0.445935	0.811881		0.236155	0.315662		-1.05504	-0.44628		0.280044	0.703536		-0.750658	0.43731
ARF6	ADP-ribosylation factor 6	382	10242	10430	10338	0.605832	0.676767	0.634201	0.11411	0.356791	0.499929	-2.58086	-0.18934	0.518294	0.00367224	0.985665	0.396637	-0.750636	0.341542
FCER2	Fc fragment of IgE, low affinity II, receptor for (CD23A)	2208	106645	111062	106644	0.469793	0.514727	0.665651	0.109846	0.299309	0.620593	-2.66075	-0.557874	0.971868	0.0022681	0.642475	0.153857	-0.74892	0.342973
AK3	adenylate kinase 3	205	917	916	915	0.317719	0.31469	0.767549	0.251324	0.276468	0.293671	-0.924437	-0.724405	-0.597768	0.33223	0.500528	0.616719	-0.74887	0.342916
GSTA1	glutathione S-transferase A1	2938	43103	42929	43021	0.534342	0.870402	0.10447	0.0798869	0.359404	0.71117	-3.32884	-0.174034	1.25767	0.000112445	0.999935	0.0812659	-0.748401	0.343465
DGAT2	diacylglycerol O-acyltransferase homolog 2 (mouse)	84649	112268	112269	112270	0.739031	0.769451	0.756068	0.0930313	0.36308	0.605491	-3.00929	-0.152687	0.920187	0.000521481	0.968977	0.177653	-0.747263	0.344362
CCNT1	cyclin T1	904	115195	115196		0.291473	0.757472		0.162684	0.460371		-1.83686	0.345361		0.0421625	0.555326		-0.745747	0.441178
ASAH2	N-acylsphingosine amidohydrolase (non-lysosomal ceramidase) 2	56624	28068	27973	28159	0.204266	0.521584	0.607189	0.127857	0.317542	0.505053	-2.34223	-0.433822	0.539687	0.00783474	0.753351	0.381766	-0.745454	0.345799
LTA4H	leukotriene A4 hydrolase	4048	119097	119098	119099	0.517856	0.556685	0.818613	0.211105	0.252307	0.385585	-1.29027	-0.916246	-0.0265213	0.171706	0.352236	0.877752	-0.744347	0.346664
LOC340371	nuclear receptor binding protein 2	340371	122110	122111	122109	0.317411	0.452874	0.296725	0.173943	0.341917	0.345426	-1.69648	-0.278669	-0.257248	0.0620767	0.897771	0.891236	-0.744131	0.34685
FBP1	fructose-1,6-bisphosphatase 1	2203	8709	105816		0.501653	0.380005		0.118601	0.632481		-2.49987	1.01168		0.00453669	0.148974		-0.744099	0.442524
PNLIPRP2	pancreatic lipase-related protein 2	5408	16233	16062	16151	0.288419	0.857652	0.749284	0.131966	0.316508	0.492131	-2.27586	-0.440666	0.485317	0.00982077	0.670906	0.423294	-0.743737	0.347216
GLO1	glyoxalase I	2739	121615	121614	121613	0.317247	0.603607	0.919094	0.161776	0.292924	0.434248	-1.8486	-0.603112	0.222815	0.0385485	0.596254	0.798181	-0.742964	0.347831
SLC20A1	solute carrier family 20 (phosphate transporter), member 1	6574	119992	119991		0.413163	0.467127		0.237381	0.316413		-1.04417	-0.441294		0.195798	0.740754		-0.742734	0.443511
FUT9	fucosyltransferase 9 (alpha (1,3) fucosyltransferase)	10690	111700	111701	111699	0.307354	0.598838	0.356079	0.161555	0.355064	0.3589	-1.85147	-0.19952	-0.176976	0.0335367	0.990202	0.974547	-0.742656	0.348082
ABCC8	ATP-binding cassette, sub-family C (CFTR/MRP), member 8	6833	116836	118134		0.528499	0.756731		0.184274	0.407957		-1.57544	0.0917932		0.0796351	0.743039		-0.741825	0.444243
EDG4	endothelial differentiation, lysophosphatidic acid G-protein-coupled receptor, 4	9170	45088	5312		0.606279	0.597696		0.251984	0.298343		-0.91894	-0.564659		0.366139	0.623115		-0.741799	0.444244
SDR-O	SDR-O	121214	110129	38338	110130	0.321905	0.789297	0.80485	0.123697	0.315007	0.529114	-2.41162	-0.450634	0.637322	0.00638792	0.763388	0.380598	-0.741643	0.348968
CENTD2	centaurin, delta 2	116985	22749	22844	22653	0.47144	0.832591	0.908362	0.201154	0.241545	0.424515	-1.39157	-1.00769	0.175258	0.135903	0.300939	0.669549	-0.741334	0.349174
DNMT3L	DNA (cytosine-5-)-methyltransferase 3-like	29947	111836	111837	111835	0.468785	0.354217	0.442552	0.125928	0.317984	0.515478	-2.37412	-0.430908	0.58255	0.0060414	0.754012	0.354836	-0.740825	0.349646
TRPC1	transient receptor potential cation channel, subfamily C, member 1	7220	104443	104447		0.443901	0.513164		0.163874	0.459216		-1.82157	0.340091		0.0435998	0.527775		-0.740739	0.445111
ITGA3	integrin, alpha 3 (antigen CD49C, alpha 3 subunit of VLA-3 receptor)	3675	107727	107726	111568	0.424737	0.457277	0.674911	0.134883	0.293939	0.521458	-2.23	-0.595852	0.606744	0.0106253	0.594463	0.338022	-0.739704	0.350574
OTC	ornithine carbamoyltransferase	5009	110675	110676	110677	0.531675	0.845299	0.443313	0.155105	0.315563	0.423038	-1.93695	-0.446935	0.167948	0.0310491	0.754199	0.677856	-0.738645	0.351433
PKD1L2	polycystic kidney disease 1-like 2	114780	104835	104830	104832	0.463474	0.196999	0.497173	0.250441	0.279319	0.296089	-0.931819	-0.702885	-0.580569	0.382508	0.56823	0.538629	-0.738424	0.351584
PPM2C	protein phosphatase 2C, magnesium-dependent, catalytic subunit	54704	114839	104932		0.677989	1.01878		0.210767	0.357855		-1.29364	-0.183091		0.170538	0.986964		-0.738364	0.446958
PLCD1	phospholipase C, delta 1	5333	17536	17624	17443	0.444405	0.682431	0.472192	0.208592	0.26951	0.368605	-1.3154	-0.777875	-0.121002	0.114093	0.402212	0.895297	-0.738093	0.35187
RANBP2	RAN binding protein 2	5903	142957	142955	142956	0.475367	0.377979	0.422666	0.111469	0.389165	0.477708	-2.62997	-0.00713582	0.422913	0.00316845	0.846564	0.464629	-0.738064	0.351965
KIF2C	kinesin family member 2C	11004	118445	118444	118446	0.484365	0.159111	0.237478	0.166498	0.255038	0.488344	-1.78825	-0.893664	0.469109	0.0484769	0.379715	0.435352	-0.737602	0.35231
GPR115	G protein-coupled receptor 115	221393	40493	40405	40314	0.53626	0.837715	0.774259	0.148582	0.221753	0.630942	-2.02708	-1.18704	1.00656	0.0250154	0.217191	0.144778	-0.735854	0.353809
POLH	polymerase (DNA directed), eta	5429	119732	119731	119730	0.398249	0.271523	0.416999	0.145874	0.338262	0.421307	-2.06567	-0.301214	0.159344	0.0234064	0.898034	0.682867	-0.735846	0.353784
INPP5A	inositol polyphosphate-5-phosphatase, 40kDa	3632	16501	16317	16411	0.183483	0.547095	0.776671	0.180183	0.313822	0.367664	-1.62253	-0.458543	-0.126364	0.07786	0.730048	0.955023	-0.735813	0.353789
RTCD1	RNA terminal phosphate cyclase domain 1	8634	119662	119663	119664	0.392715	0.579975	0.693996	0.0984522	0.458158	0.461237	-2.89048	0.335254	0.349304	0.000898035	0.563164	0.520821	-0.735307	0.354299
AD-003	AD-003	28989	119491	119489	119490	0.362803	0.916593	0.698652	0.187868	0.267899	0.413422	-1.53492	-0.790453	0.11971	0.0904188	0.444368	0.725718	-0.73522	0.35429
GABRA5	gamma-aminobutyric acid (GABA) A receptor, alpha 5	2558	118956	114092	114093	0.545345	0.393082	0.467655	0.208367	0.22471	0.444502	-1.31766	-1.15926	0.271775	0.147319	0.247486	0.62637	-0.735047	0.354438
FMO3	flavin containing monooxygenase 3	2328	119001	117425	119002	0.87175	0.751361	0.871048	0.243394	0.264126	0.324352	-0.991702	-0.820214	-0.389305	0.27691	0.359879	0.708754	-0.73374	0.355517
LOC142910	lipase-like, ab-hydrolase domain containing 1	142910	121145	121144	121146	0.677145	0.395975	0.809697	0.22702	0.260747	0.352644	-1.1378	-0.847219	-0.213866	0.236231	0.319202	0.947096	-0.732963	0.356176
GABRG1	gamma-aminobutyric acid (GABA) A receptor, gamma 1	2565	110329	110331	110330	0.579133	0.423975	0.685846	0.145563	0.344024	0.417161	-2.07014	-0.265782	0.138599	0.0199411	0.796305	0.686557	-0.732443	0.356649
MBTPS1	membrane-bound transcription factor protease, site 1	8720	103912	103910		0.560532	0.662962		0.122235	0.620569		-2.43656	0.971787		0.00590749	0.155745		-0.732387	0.451762
CHST4	carbohydrate (N-acetylglucosamine 6-O) sulfotransferase 4	10164	111600	111599	111601	0.79661	0.698282	0.541888	0.135577	0.305943	0.504547	-2.21924	-0.511888	0.537583	0.0123161	0.662154	0.383484	-0.731181	0.357731
ATP9A	ATPase, Class II, type 9A	10079	120155	120156		0.50852	0.735389		0.183997	0.412963		-1.57859	0.117379		0.0851841	0.692381		-0.730607	0.453115
KCNH5	potassium voltage-gated channel, subfamily H (eag-related), member 5	27133	105532	104855		0.305746	0.62506		0.139285	0.545537		-2.16263	0.701446		0.0111658	0.282737		-0.730592	0.453164
FLJ10074	SCY1-like 2 (S. cerevisiae)	55681	110968	110969		0.740836	0.78496		0.198919	0.38247		-1.41501	-0.0435396		0.129234	0.893341		-0.729273	0.45417
C13orf22	chromosome 13 open reading frame 22	10208	121570	121569	121568	0.350636	0.213729	0.77697	0.175113	0.227663	0.526436	-1.68241	-1.13187	0.626676	0.0573541	0.240486	0.332356	-0.729201	0.359393
COX8A	cytochrome c oxidase subunit 8A (ubiquitous)	1351	121191	121195	121185	0.454288	0.625963	0.864003	0.173821	0.279539	0.431947	-1.69795	-0.701229	0.211667	0.0621996	0.517857	0.718215	-0.72917	0.359404
UBASH3A	ubiquitin associated and SH3 domain containing, A	53347	120608	120606	120607	0.412348	0.525211	0.544213	0.165291	0.262946	0.48311	-1.80351	-0.829601	0.446505	0.046012	0.419414	0.457259	-0.728869	0.359669
SLC30A1	solute carrier family 30 (zinc transporter), member 1	7779	117632	117634		0.416262	0.537486		0.229393	0.331939		-1.11599	-0.340802		0.261006	0.842468		-0.728395	0.45486
UPP1	uridine phosphorylase 1	7378	117159	119183	117160	0.426299	0.290168	0.446877	0.200141	0.277656	0.378265	-1.40216	-0.715409	-0.0667294	0.132605	0.691076	0.889312	-0.728101	0.360297
GGPS1	geranylgeranyl diphosphate synthase 1	9453	117278	117280	117279	0.770758	0.64191	0.453228	0.160989	0.298285	0.438676	-1.85883	-0.565063	0.244095	0.0396421	0.635423	0.694195	-0.726599	0.361594
DIO2	deiodinase, iodothyronine, type II	1734	119094	119096	119095	0.471278	0.907051	0.540777	0.0796944	0.506658	0.52222	-3.3339	0.546343	0.609809	0.000118904	0.379119	0.338205	-0.725917	0.362292
UPP2	uridine phosphorylase 2	151531	118071	118072		0.467033	0.521306		0.205551	0.371675		-1.34621	-0.103601		0.149231	0.937274		-0.724904	0.457654
LOC202789	LOC202789	202789	213288	213256	213266	0.530967	0.693906	0.553632	0.123134	0.335464	0.511523	-2.42119	-0.318645	0.56639	0.00551876	0.861694	0.364307	-0.724482	0.363435
OBP2B	odorant binding protein 2B	29989	202374	21523		0.514744	0.538205		0.157378	0.486002		-1.90643	0.459026		0.0338038	0.448023		-0.723701	0.458645
PPP1CA	protein phosphatase 1, catalytic subunit, alpha isoform	5499	122529	105828	41840	0.6698	0.591196	0.907776	0.227675	0.277793	0.334996	-1.13176	-0.714378	-0.321571	0.248786	0.555337	0.843116	-0.722568	0.365007
DPP7	dipeptidylpeptidase 7	29952	45293	105710	45199	0.54405	0.780827	0.419986	0.144465	0.331768	0.442494	-2.08603	-0.341886	0.262275	0.0192267	0.8276	0.593482	-0.72188	0.365636
ATP8A1	ATPase, aminophospholipid transporter (APLT), Class I, type 8A, member 1	10396	120001	120000		0.709822	0.679029		0.231592	0.330916		-1.09597	-0.347276		0.260701	0.825075		-0.721622	0.460277
MYL4	myosin, light polypeptide 4, alkali; atrial, embryonic	4635	118374	11793	11607	0.558012	0.651171	0.567851	0.139239	0.336578	0.452792	-2.16332	-0.311685	0.310539	0.0147367	0.865442	0.555849	-0.721487	0.365977
SLC27A3	solute carrier family 27 (fatty acid transporter), member 3	11000	120050	117657		0.667521	0.478603		0.197509	0.388276		-1.42993	-0.0119354		0.125132	0.819632		-0.720933	0.460839
TGM5	transglutaminase 5	9333	117827	117829		0.483948	0.446574		0.276047	0.277908		-0.727602	-0.713503		0.479336	0.498247		-0.720553	0.461131
CDYL	chromodomain protein, Y-like	9425	107550	113157	107549	0.382122	0.694342	0.81754	0.134935	0.309359	0.509696	-2.22919	-0.48859	0.558886	0.0118568	0.718955	0.369074	-0.719632	0.36758
GDI1	GDP dissociation inhibitor 1	2664	114145	114146	114147	0.480428	0.673501	0.578888	0.171155	0.213286	0.582927	-1.73038	-1.26872	0.840513	0.0561674	0.176166	0.21534	-0.719527	0.367667
USP31	ubiquitin specific protease 31	57478	105208	105207	105209	0.386625	1.02385	0.863428	0.151962	0.278709	0.502559	-1.97989	-0.707471	0.529303	0.0193055	0.514515	0.394679	-0.719351	0.36781
CTDSPL	CTD (carboxy-terminal domain, RNA polymerase II, polypeptide A) small phosphatase-like	10217	138135	138134		0.508702	0.640876		0.125791	0.610648		-2.37641	0.937979		0.00663292	0.203953		-0.719214	0.462283
NLGN1	neuroligin 1	22871	121029	121031		0.60347	0.572137		0.180602	0.425898		-1.61767	0.182083		0.0803366	0.668072		-0.717792	0.463374
TLR9	toll-like receptor 9	54106	108946	112000	111998	0.403562	0.19924	0.750476	0.18085	0.26598	0.443532	-1.61478	-0.805537	0.267193	0.0765522	0.425336	0.578979	-0.717709	0.369204
PSPH	phosphoserine phosphatase	5723	14979	15074		0.618719	0.561286		0.26533	0.289968		-0.810673	-0.624393		0.434772	0.602621		-0.717533	0.463561
MAPK13	mitogen-activated protein kinase 13	5603	321	323	322	0.432523	0.619457	0.355249	0.201879	0.22752	0.465005	-1.38402	-1.13319	0.366375	0.137512	0.237124	0.72542	-0.716945	0.369864
FCGR2B	Fc fragment of IgG, low affinity IIb, receptor (CD32)	2213	14050	45067	44975	0.50796	0.405822	0.653817	0.225436	0.280375	0.338104	-1.15249	-0.694966	-0.302196	0.221452	0.50293	0.89694	-0.71655	0.370183
HTR2A	5-hydroxytryptamine (serotonin) receptor 2A	3356	1813	1717	1903	0.379252	0.499206	0.785021	0.21752	0.302593	0.325004	-1.22748	-0.534982	-0.385093	0.190951	0.658351	0.81329	-0.715851	0.370788
FLJ20277	protein O-linked mannose beta1,2-N-acetylglucosaminyltransferase	55624	112014	25416	25224	0.616751	0.392072	0.748025	0.247862	0.280165	0.308168	-0.953535	-0.696539	-0.496683	0.33989	0.521004	0.697904	-0.715586	0.371013
DRD2	dopamine receptor D2	1813	1740	1835	1924	0.649024	0.522755	0.533025	0.125477	0.39228	0.435025	-2.38165	0.0095906	0.226565	0.00636971	0.912407	0.837752	-0.715164	0.371438
GOSR2	golgi SNAP receptor complex member 2	9570	112310	112309	112311	0.350105	0.603938	0.456884	0.172827	0.346331	0.35785	-1.70998	-0.25176	-0.183121	0.0546878	0.931048	0.999741	-0.714952	0.371582
ELOVL5	ELOVL family member 5, elongation of long chain fatty acids (FEN1/Elo2, SUR4/Elo3-like, yeast)	60481	118008	118009		0.346538	0.354574		0.272525	0.283035		-0.754544	-0.675156		0.477042	0.524603		-0.71485	0.465724
GPHB5	glycoprotein hormone beta 5	122876	122043	122242	122042	0.183257	0.560235	0.232192	0.226877	0.258217	0.365751	-1.13912	-0.867676	-0.13731	0.235712	0.400649	0.96522	-0.714702	0.371784
CNGA3	cyclic nucleotide gated channel alpha 3	1261	104375	104376		0.558201	1.06191		0.198985	0.387913		-1.41431	-0.0138938		0.129784	0.955691		-0.714103	0.466342
RHEB	Ras homolog enriched in brain	6009	120812	120434	120433	0.326388	0.783958	0.709807	0.216934	0.217308	0.454924	-1.23314	-1.22952	0.320395	0.200006	0.195481	0.546833	-0.71409	0.37233
CHUK	conserved helix-loop-helix ubiquitous kinase	1147	114	112	113	0.410419	0.584117	0.840969	0.183232	0.335204	0.349211	-1.58734	-0.320269	-0.234389	0.0831192	0.859877	0.939803	-0.713998	0.372403
GPR62	G protein-coupled receptor 62	118442	44722	44696	44745	0.821537	0.285557	0.610739	0.189008	0.218456	0.519633	-1.52222	-1.21847	0.599392	0.0874512	0.184599	0.344708	-0.713766	0.372626
PPP3CC	protein phosphatase 3 (formerly 2B), catalytic subunit, gamma isoform (calcineurin A gamma)	5533	104782	104784		0.479211	0.776431		0.183624	0.421516		-1.58285	0.160387		0.0846538	0.68652		-0.711234	0.468671
MARK2	MAP/microtubule affinity-regulating kinase 2	2011	103359	1582	103443	0.462216	0.431321	0.668648	0.151361	0.262814	0.541869	-1.9882	-0.83066	0.687293	0.0245534	0.423055	0.344298	-0.710523	0.37546
LDHB	lactate dehydrogenase B	3945	11424	106750	106751	0.507118	0.2956	0.727959	0.170311	0.258353	0.490616	-1.74074	-0.866572	0.478847	0.0519475	0.280111	0.427205	-0.709488	0.376346
SIPA1	signal-induced proliferation-associated gene 1	6494	2773	2687	2597	0.508635	0.447644	0.7056	0.233031	0.243661	0.380546	-1.08298	-0.989395	-0.0541194	0.268704	0.31018	0.884233	-0.70883	0.376894
MATK	megakaryocyte-associated tyrosine kinase	4145	1538	1628	1443	0.870257	0.685799	0.786413	0.131629	0.379063	0.433684	-2.28124	-0.0623095	0.220086	0.00969731	0.898429	0.605604	-0.70782	0.377822
DUSP5	dual specificity phosphatase 5	1847	104728	105848		0.368428	0.0959076		0.273659	0.283869		-0.745828	-0.668982		0.471888	0.522031		-0.707405	0.471759
MAP1D	MAP1D	254042	114019	114020		0.180825	0.754034		0.190867	0.407077		-1.5017	0.087266		0.113491	0.743946		-0.707215	0.471931
ESPL1	extra spindle poles like 1 (S. cerevisiae)	9700	121651	121652	121653	0.518798	0.513359	0.648958	0.156558	0.285847	0.483971	-1.91738	-0.654419	0.450237	0.0316893	0.553139	0.44448	-0.707189	0.37836
TOP2B	topoisomerase (DNA) II beta 180kDa	7155	110845	110841	110843	0.543398	0.673117	0.57242	0.198914	0.269537	0.404195	-1.41506	-0.777671	0.0723591	0.127475	0.447917	0.830228	-0.706792	0.378683
SLC1A2	solute carrier family 1 (glial high affinity glutamate transporter), member 2	6506	117228	119966		0.346727	0.682023		0.113165	0.686995		-2.59831	1.18512		0.00418812	0.0938824		-0.706595	0.472516
SPR	sepiapterin reductase (7,8-dihydrobiopterin:NADP+ oxidoreductase)	6697	106984	106986	106985	0.56189	0.683953	0.770093	0.14604	0.369652	0.402554	-2.06327	-0.11505	0.0638239	0.0204868	0.956453	0.776915	-0.704833	0.380426
TRIO	triple functional domain (PTPRF interacting)	7204	103427	103343	849	0.586511	0.58968	0.554873	0.174276	0.229616	0.543146	-1.69247	-1.11394	0.69223	0.0626157	0.263397	0.288922	-0.704727	0.380524
RAF1	v-raf-1 murine leukemia viral oncogene homolog 1	5894	1548	1638		0.449287	0.747437		0.147008	0.53036		-2.04942	0.642257		0.00824585	0.314532		-0.703582	0.474924
DBI	diazepam binding inhibitor (GABA receptor modulator, acyl-Coenzyme A binding protein)	1622	114874	109255	28712	0.736557	0.433215	0.642423	0.16738	0.193184	0.673423	-1.77716	-1.47638	1.14326	0.049371	0.0900803	0.126069	-0.703428	0.381696
KCTD10	potassium channel tetramerisation domain containing 10	83892	104812	104810	104814	0.422422	0.568184	0.46579	0.116114	0.422406	0.444044	-2.54433	0.164811	0.269612	0.00324536	0.673256	0.58816	-0.703304	0.381805
LRP4	low density lipoprotein receptor-related protein 4	4038	213206	213208	213207	0.584849	0.73081	0.911008	0.208596	0.3078	0.339607	-1.31536	-0.499191	-0.292893	0.103041	0.476414	0.864198	-0.702481	0.382464
PTPLB	protein tyrosine phosphatase-like (proline instead of catalytic arginine), member b	201562	115147	115148		0.525224	0.52735		0.231566	0.337056		-1.09621	-0.308708		0.254085	0.871577		-0.702459	0.475796
MARS	methionine-tRNA synthetase	4141	117907	117906	117905	0.349162	0.454263	0.476449	0.171276	0.269958	0.471733	-1.72889	-0.774397	0.396509	0.0571587	0.425223	0.487758	-0.702259	0.382684
EDG3	endothelial differentiation, sphingolipid G-protein-coupled receptor, 3	1903	1782	1875		0.379991	1.01358		0.196488	0.397361		-1.44081	0.0365861		0.118822	0.795178		-0.702112	0.47609
PPIA	peptidylprolyl isomerase A (cyclophilin A)	5478	122515	112126	7523	0.239868	0.874571	0.579628	0.186111	0.312243	0.375472	-1.55463	-0.469128	-0.0822817	0.0924468	0.712862	0.888894	-0.702013	0.382884
PPP2R1B	protein phosphatase 2 (formerly 2A), regulatory subunit A (PR 65), beta isoform	5519	105000	105001	105002	0.838381	0.582076	0.796273	0.242448	0.293031	0.307125	-0.999866	-0.602343	-0.503794	0.256899	0.6031	0.690476	-0.702001	0.38288
INSRR	insulin receptor-related receptor	3645	111848	111850		0.544146	0.263667		0.232002	0.336673		-1.09226	-0.311093		0.265886	0.865978		-0.701679	0.476434
COL4A3BP	collagen, type IV, alpha 3 (Goodpasture antigen) binding protein	10087	121556	121558	121557	0.555369	0.5708	0.492382	0.213618	0.265034	0.38564	-1.26545	-0.813014	-0.0262247	0.215666	0.437034	0.861658	-0.701563	0.383276
SCNN1A	sodium channel, nonvoltage-gated 1 alpha	6337	104359	7156		0.669917	0.851401		0.176816	0.442082		-1.66211	0.260323		0.0760689	0.601628		-0.700894	0.477097
NYD-SP25	NYD-SP25	89882	1601	1508	1691	0.591809	0.202646	0.399637	0.133438	0.383421	0.427198	-2.2526	-0.0383301	0.188474	0.0106984	0.626764	0.665529	-0.700819	0.383974
ALDH3B2	aldehyde dehydrogenase 3 family, member B2	222	8983	9075		0.57132	0.609912		0.232687	0.33625		-1.08608	-0.313731		0.26346	0.868885		-0.699903	0.477887
SOD3	superoxide dismutase 3, extracellular	6649	45036	12690	44940	0.431606	0.618034	0.774018	0.128102	0.342921	0.498211	-2.3382	-0.272519	0.511075	0.00779861	0.898218	0.410495	-0.699882	0.384813
BCMO1	beta-carotene 15,15-monooxygenase 1	53630	108937	108939		0.487808	0.94683		0.146004	0.536319		-2.06379	0.665695		0.0143502	0.305365		-0.699048	0.478634
CDKN2C	cyclin-dependent kinase inhibitor 2C (p18, inhibits CDK4)	1031	118622	118623	119531	0.695244	0.169843	0.422173	0.139624	0.370859	0.423418	-2.15752	-0.10821	0.169828	0.0148479	0.936011	0.56654	-0.698636	0.385901
PKIB	protein kinase (cAMP-dependent, catalytic) inhibitor beta	5570	143137	34263	34178	0.642988	0.198579	0.942101	0.179052	0.321021	0.381886	-1.63575	-0.410967	-0.0467478	0.0727231	0.870227	0.907511	-0.697821	0.386596
CA11	carbonic anhydrase XI	770	118899	9659	118900	0.328373	0.502193	0.357547	0.144542	0.319133	0.475874	-2.08491	-0.423338	0.414844	0.0190886	0.747457	0.490758	-0.697802	0.38664
DHRS9	dehydrogenase/reductase (SDR family) member 9	10170	107835	17012	107836	0.385659	0.799516	0.86913	0.138205	0.379363	0.41869	-2.17895	-0.0606537	0.146274	0.0118339	0.898981	0.840865	-0.697778	0.386662
PFKM	phosphofructokinase, muscle	5213	103563	44		0.627525	0.250901		0.27391	0.286285		-0.743903	-0.651208		0.345378	0.546009		-0.697555	0.479808
SERPINB2	serine (or cysteine) proteinase inhibitor, clade B (ovalbumin), member 2	5055	118665	118663	118664	0.567188	0.29767	0.876258	0.132013	0.333353	0.49917	-2.27512	-0.331885	0.515106	0.0100338	0.847765	0.398836	-0.697301	0.387097
OR1E1	olfactory receptor, family 1, subfamily E, member 1	8387	41877	41971		0.574217	0.498777		0.237057	0.331719		-1.04704	-0.342195		0.28366	0.897937		-0.694617	0.482228
CDKL2	cyclin-dependent kinase-like 2 (CDC2-related kinase)	8999	118706	118708	118707	0.479677	0.47726	0.958073	0.164956	0.286143	0.467642	-1.80776	-0.652248	0.378235	0.0446522	0.557275	0.498971	-0.693924	0.390077
ACOX1	acyl-Coenzyme A oxidase 1, palmitoyl	51	117211	117210		0.773141	0.259911		0.273002	0.288316		-0.750873	-0.636375		0.454177	0.538987		-0.693624	0.483042
SULT2A1	sulfotransferase family, cytosolic, 2A, dehydroepiandrosterone (DHEA)-preferring, member 1	6822	111267	111268	111265	0.754809	0.746637	1.17845	0.0835635	0.504312	0.524284	-3.23445	0.536606	0.618086	0.000219703	0.390178	0.326644	-0.693252	0.390784
OCRL	oculocerebrorenal syndrome of Lowe	4952	104453	104450	104448	0.451263	0.728239	0.580394	0.103336	0.405578	0.52786	-2.78892	0.0795257	0.632344	0.00132073	0.751747	0.321411	-0.69235	0.391546
SULT1C2	sulfotransferase family, cytosolic, 1C, member 2	27233	111704	111703		0.5204	0.97579		0.147833	0.53431		-2.03768	0.657822		0.0246553	0.308328		-0.689927	0.486142
PPFIA2	protein tyrosine phosphatase, receptor type, f polypeptide (PTPRF), interacting protein (liprin), alpha 2	8499	107194	107193		0.413984	0.851113		0.245473	0.322174		-0.973855	-0.40344		0.27228	0.78194		-0.688648	0.487154
CYP3A4	cytochrome P450, family 3, subfamily A, polypeptide 4	1576	43605	43514	43423	0.462851	0.330228	0.422676	0.145257	0.177373	0.864676	-2.07456	-1.65551	1.66768	0.0182923	0.0626445	0.0242757	-0.687463	0.395954
PUS1	pseudouridylate synthase 1	80324	32428	118031	118032	0.637418	0.576086	0.895376	0.272475	0.282535	0.289629	-0.754924	-0.678868	-0.626841	0.477145	0.520549	0.526982	-0.686878	0.396359
SERPINB8	serine (or cysteine) proteinase inhibitor, clade B (ovalbumin), member 8	5271	118676	118674	118675	0.88798	0.794148	0.79115	0.175135	0.199157	0.639675	-1.68215	-1.4125	1.0354	0.0643797	0.107479	0.141246	-0.686416	0.39684
HRH3	histamine receptor H3	11255	45267	2052	45172	0.427671	0.832377	0.688193	0.129835	0.394045	0.436359	-2.31001	0.0190092	0.232989	0.00874272	0.807887	0.959945	-0.686005	0.397203
SNF1LK	SNF1-like kinase	150094	40762	40679	40587	0.636837	0.606878	0.852659	0.202011	0.238163	0.464081	-1.38265	-1.03728	0.362203	0.147411	0.303829	0.500484	-0.685908	0.397257
ADCY3	adenylate cyclase 3	109	119672	119671	119673	0.559554	0.644796	0.634567	0.259404	0.259445	0.331759	-0.858059	-0.857722	-0.341942	0.402707	0.377665	0.815275	-0.685908	0.397236
PAK3	p21 (CDKN1A)-activated kinase 3	5063	257	255		0.436537	0.690084		0.262175	0.302974		-0.835768	-0.532342		0.417414	0.667805		-0.684055	0.490962
ADAT1	adenosine deaminase, tRNA-specific 1	23536	119762	119761	119763	0.190433	0.329139	0.644854	0.202052	0.289098	0.383553	-1.38222	-0.630697	-0.0376071	0.134839	0.550094	0.875513	-0.683508	0.399414
KCNMB3	potassium large conductance calcium-activated channel, subfamily M beta member 3	27094	104644	105481	21440	0.461416	1.15939	0.259263	0.150705	0.345907	0.430013	-1.99732	-0.254332	0.202256	0.0228512	0.92404	0.607563	-0.68313	0.399782
ADPRH	ADP-ribosylarginine hydrolase	141	119107	119108	119106	0.447257	0.394832	1.04265	0.151983	0.259543	0.568325	-1.9796	-0.856928	0.787297	0.0268831	0.390134	0.239131	-0.683078	0.399847
GABRA6	gamma-aminobutyric acid (GABA) A receptor, alpha 6	2559	106255	106256	106257	0.650153	0.622869	0.561628	0.0987335	0.471058	0.482137	-2.88449	0.393506	0.442276	0.000875955	0.49545	0.451114	-0.682903	0.400054
PKN1	protein kinase N1	5585	111207	314		0.713722	0.283846		0.18308	0.434684		-1.58907	0.22492		0.080838	0.642033		-0.682076	0.49263
SLC22A5	solute carrier family 22 (organic cation transporter), member 5	6584	117140	119962		0.469015	0.675006		0.199938	0.398253		-1.40429	0.041293		0.128576	0.823932		-0.681497	0.493104
DCT	dopachrome tautomerase (dopachrome delta-isomerase, tyrosine-related protein 2)	1638	111040	111038	111042	0.324944	0.401535	0.922433	0.206934	0.234273	0.463533	-1.33214	-1.07183	0.359724	0.155526	0.258176	0.612239	-0.681415	0.401322
CMYA5	cardiomyopathy associated 5	202333	118878	118876	118877	0.600716	0.677085	0.865504	0.136091	0.264159	0.625111	-2.21129	-0.819947	0.987086	0.0128516	0.42803	0.176053	-0.681384	0.4014
IKBKB	inhibitor of kappa light polypeptide gene enhancer in B-cells, kinase beta	3551	147121	147122		0.919167	0.63094		0.265808	0.29981		-0.806897	-0.55437		0.443422	0.628415		-0.680633	0.493811
GABRB3	gamma-aminobutyric acid (GABA) A receptor, beta 3	2562	118960	118961	114097	0.3044	0.719587	0.743382	0.18553	0.274352	0.442009	-1.56119	-0.740525	0.259975	0.0893113	0.500215	0.619486	-0.680581	0.402079
SMO	smoothened homolog (Drosophila)	6608	1885	1968	1794	0.701947	0.173873	0.767991	0.207244	0.267036	0.407236	-1.329	-0.797221	0.0880846	0.157842	0.436618	0.754383	-0.679379	0.403163
ILVBL	ilvB (bacterial acetolactate synthase)-like	10994	18552	45260		0.510823	0.832014		0.147677	0.540731		-2.03989	0.682882		0.0218384	0.293593		-0.678506	0.495635
GRCC9	GRCC9	84727	34360	34451	34535	0.469462	0.74722	0.528173	0.167423	0.323598	0.416736	-1.77662	-0.394192	0.136459	0.0496392	0.790363	0.706706	-0.678119	0.404324
NOX4	NADPH oxidase 4	50507	117540	117539	118807	0.398396	0.296302	0.554909	0.0964972	0.445967	0.524734	-2.93255	0.278678	0.619884	0.000714148	0.580452	0.33015	-0.677997	0.404517
CKMT1	creatine kinase, mitochondrial 1 (ubiquitous)	1159	1178	1368	1273	0.631553	0.462201	0.548525	0.181933	0.345601	0.359198	-1.60226	-0.256188	-0.175238	0.0622057	0.921574	0.99525	-0.677895	0.404519
MYH4	myosin, heavy polypeptide 4, skeletal muscle	4622	24899	24994		0.660693	0.373696		0.264965	0.3018		-0.813557	-0.540485		0.424551	0.620891		-0.677021	0.496828
GPR112	G protein-coupled receptor 112	139378	40311	40490	40402	0.269157	0.941071	1.09618	0.200047	0.333849	0.338852	-1.40315	-0.328764	-0.297564	0.132893	0.85981	0.858693	-0.676493	0.405791
ADCY9	adenylate cyclase 9	115	9614	118092	116942	0.544479	0.870137	0.807918	0.203469	0.233028	0.477863	-1.36756	-1.08301	0.423594	0.126701	0.266383	0.459873	-0.675658	0.406569
EPM2A	epilepsy, progressive myoclonus type 2A, Lafora disease (laforin)	7957	139561	114565		0.36492	0.722121		0.252012	0.317746		-0.9187	-0.432474		0.363419	0.750067		-0.675587	0.49803
DNPEP	aspartyl aminopeptidase	23549	105358	104106		0.542237	0.733327		0.118777	0.674569		-2.49676	1.14683		0.00265978	0.103661		-0.674965	0.498637
SLC19A1	solute carrier family 19 (folate transporter), member 1	6573	117816	117814		0.536345	0.598457		0.119523	0.670567		-2.48362	1.13434		0.00496882	0.106534		-0.674642	0.498907
CLCN6	chloride channel 6	1185	104368	105423	104367	0.604392	0.688851	0.788516	0.216441	0.289465	0.362417	-1.2379	-0.628028	-0.156517	0.188051	0.578067	0.980496	-0.67415	0.407932
UBE2G1	ubiquitin-conjugating enzyme E2G 1 (UBC7 homolog, C. elegans)	7326	107082	107081	107083	0.646716	0.745963	0.602056	0.0992174	0.404167	0.566594	-2.87423	0.0722138	0.780898	0.00123588	0.75796	0.241889	-0.673708	0.408437
TNFRSF11B	tumor necrosis factor receptor superfamily, member 11b (osteoprotegerin)	4982	106856	111187	106857	0.569427	0.688628	1.08135	0.0905377	0.451879	0.555377	-3.06629	0.306303	0.738949	0.000387641	0.557627	0.285713	-0.673678	0.408481
HAGH	hydroxyacylglutathione hydrolase	3029	119474	119472	119473	0.235143	0.591092	0.790513	0.103397	0.353829	0.621412	-2.78767	-0.206829	0.974636	0.00106313	0.903869	0.159146	-0.673287	0.408821
MYLK	myosin, light polypeptide kinase	4638	1603	103376	1692	0.68066	1.02773	0.617866	0.233683	0.263188	0.36974	-1.07712	-0.827676	-0.114552	0.228006	0.423778	0.949787	-0.673115	0.40888
POLA2	polymerase (DNA directed), alpha 2 (70kD subunit)	23649	119635	119634	119636	0.568301	0.927231	0.829519	0.122636	0.335345	0.552998	-2.42969	-0.319383	0.729941	0.00566038	0.858743	0.265633	-0.673044	0.409012
YWHAB	tyrosine 3-monooxygenase/tryptophan 5-monooxygenase activation protein, beta polypeptide	7529	42038	41953	41857	0.359818	0.527826	0.598011	0.11532	0.400698	0.492391	-2.55873	0.0541335	0.486424	0.0033402	0.781239	0.42711	-0.672723	0.40931
PI4KII	PI4KII	55361	1265	1170		0.425497	0.482924		0.141163	0.568857		-2.13454	0.78926		0.0161418	0.242662		-0.672639	0.500557
PGC	progastricsin (pepsinogen C)	5225	11960	105595		0.580326	0.257884		0.277381	0.289649		-0.717488	-0.626697		0.513172	0.760555		-0.672093	0.50096
ENDOG	endonuclease G	2021	122309	121486	14725	0.800423	1.18088	0.460457	0.203443	0.284707	0.393306	-1.36784	-0.662801	0.0150706	0.148771	0.489459	0.810712	-0.671856	0.410043
BCAT2	branched chain aminotransferase 2, mitochondrial	587	110880	110884	110882	0.528609	0.845692	0.73092	0.246807	0.272228	0.339178	-0.962488	-0.756825	-0.295547	0.340902	0.495557	0.882451	-0.67162	0.410249
TNFRSF6B	tumor necrosis factor receptor superfamily, member 6b, decoy	8771	213308	213309	213310	0.93566	0.800772	0.824658	0.137786	0.310696	0.532369	-2.18532	-0.479542	0.650188	0.0138093	0.725541	0.315989	-0.671558	0.410361
SLC5A6	solute carrier family 5 (sodium-dependent vitamin transporter), member 6	8884	117628	117630		0.608746	0.63376		0.192618	0.417329		-1.48253	0.139442		0.108289	0.691851		-0.671546	0.501437
POLR2K	polymerase (RNA) II (DNA directed) polypeptide K, 7.0kDa	5440	46104	119466	15721	0.234118	0.61012	0.718275	0.147627	0.27471	0.562228	-2.0406	-0.737785	0.764669	0.0207592	0.40806	0.254759	-0.671239	0.410653
SIAT8B	ST8 alpha-N-acetyl-neuraminide alpha-2,8-sialyltransferase 2	8128	111636	111635	111634	0.26254	0.977112	0.399952	0.111647	0.318669	0.641368	-2.62662	-0.426387	1.04095	0.00202143	0.756726	0.13374	-0.670688	0.411201
CRYZL1	crystallin, zeta (quinone reductase)-like 1	9946	15947	15856	15762	0.569925	0.586264	0.918807	0.259773	0.283924	0.309532	-0.855076	-0.66858	-0.487419	0.402945	0.547473	0.689901	-0.670358	0.411408
CDIPT	CDP-diacylglycerol--inositol 3-phosphatidyltransferase (phosphatidylinositol synthase)	10423	112366	38126		0.767354	0.864934		0.263629	0.305325		-0.824165	-0.516131		0.441478	0.691815		-0.670148	0.502596
PPAP2C	phosphatidic acid phosphatase type 2C	8612	104991	43265	104992	0.921696	0.75063	0.825069	0.236843	0.242424	0.397936	-1.04893	-1.00008	0.0396227	0.290456	0.27443	0.793748	-0.669797	0.411935
SIAT7D	ST6 (alpha-N-acetyl-neuraminyl-2,3-beta-galactosyl-1,3)-N-acetylgalactosaminide alpha-2,6-sialyltransferase 4	27090	21251	111876	111875	0.346989	0.571587	0.680298	0.111682	0.428931	0.477286	-2.62598	0.196969	0.421058	0.00235797	0.720467	0.460799	-0.669317	0.41245
RUVBL1	RuvB-like 1 (E. coli)	8607	13609	13514	13702	0.414082	0.48182	0.477233	0.178534	0.357512	0.358325	-1.64183	-0.185104	-0.180338	0.0686244	0.983629	0.867573	-0.669091	0.412596
TRPV4	transient receptor potential cation channel, subfamily V, member 4	59341	105507	104779	105506	0.45233	0.665115	0.642858	0.170853	0.232882	0.574863	-1.73408	-1.08432	0.811291	0.0549955	0.26457	0.220763	-0.669035	0.412677
BCL2L1	BCL2-like 1	598	120717	120718	120716	0.382156	0.582577	0.81712	0.160525	0.36771	0.387534	-1.86489	-0.126103	-0.0159466	0.0368707	0.957178	0.85545	-0.668979	0.41271
RHOT1	ras homolog gene family, member T1	55288	26803	26710	26615	0.247371	0.6199	1.00492	0.226501	0.2271	0.444969	-1.1426	-1.13706	0.273977	0.228979	0.237574	0.580999	-0.668559	0.413085
PPM1A	protein phosphatase 1A (formerly 2C), magnesium-dependent, alpha isoform	5494	104942	104943	105885	0.776096	0.530392	0.811732	0.203233	0.22959	0.491051	-1.37	-1.11419	0.480705	0.158368	0.224046	0.426114	-0.667827	0.413771
TNFRSF10C	tumor necrosis factor receptor superfamily, member 10c, decoy without an intracellular domain	8794	111379	111378	4909	0.615394	0.970007	0.672679	0.135411	0.391538	0.432284	-2.22181	0.00561889	0.213305	0.0119561	0.818273	0.635455	-0.667629	0.413978
KCNH2	potassium voltage-gated channel, subfamily H (eag-related), member 2	3757	44858	6928	44762	0.541794	0.769352	0.200132	0.0707011	0.496406	0.654624	-3.58509	0.503458	1.08386	3.08927e-05	0.4171	0.122731	-0.665924	0.415689
AVEN	apoptosis, caspase activation inhibitor	57099	6004	6092		0.513236	0.472804		0.186688	0.433045		-1.54813	0.216994		0.114961	0.632498		-0.665571	0.506476
TREX1	three prime repair exonuclease 1	11277	122350	42646		0.390032	0.80309		0.213758	0.378319		-1.26408	-0.0664332		0.179878	0.90427		-0.665255	0.506732
GYG2	glycogenin 2	8908	117202	117203	117204	0.599284	0.402256	0.666673	0.23344	0.261212	0.377159	-1.0793	-0.843485	-0.0728772	0.257394	0.416555	0.902456	-0.665221	0.416163
RODH-4	retinol dehydrogenase 16 (all-trans and 13-cis)	8608	107215	13515	13610	0.711712	0.512559	0.553039	0.197177	0.286028	0.408272	-1.43346	-0.65309	0.0934137	0.122736	0.581438	0.700981	-0.66438	0.416952
ECGF1	endothelial cell growth factor 1 (platelet-derived)	1890	117017	119449	119448	0.620249	0.466148	0.236601	0.243548	0.278481	0.339602	-0.990372	-0.709189	-0.292921	0.313767	0.515504	0.859626	-0.66416	0.417143
CHIT1	chitinase 1 (chitotriosidase)	1118	119185	119184	119186	0.529003	0.784286	0.972652	0.169183	0.353759	0.385145	-1.75468	-0.207242	-0.028919	0.0618771	0.972178	0.8468	-0.663615	0.417672
NFIC	nuclear factor I/C (CCAAT-binding transcription factor)	4782	215174	215173	3142	0.492844	0.503548	0.614136	0.24453	0.250751	0.376201	-0.98193	-0.929227	-0.0782103	0.320395	0.400377	0.733746	-0.663123	0.418111
QDPR	quinoid dihydropteridine reductase	5860	120958	112597	112596	0.689799	0.355659	0.729753	0.190438	0.206423	0.586966	-1.50642	-1.33732	0.855001	0.12002	0.154027	0.207841	-0.662913	0.418348
CYP4F11	cytochrome P450, family 4, subfamily F, polypeptide 11	57834	6024	5931	6111	0.55662	0.683403	0.773656	0.0979639	0.410197	0.574535	-2.90091	0.103283	0.810093	0.000838325	0.741662	0.223759	-0.66251	0.418784
F2RL1	coagulation factor II (thrombin) receptor-like 1	2150	1960	1783	1876	0.452645	0.631813	0.645223	0.121809	0.328377	0.577573	-2.44388	-0.363432	0.821157	0.0041205	0.739733	0.31523	-0.662051	0.419179
RAC1	ras-related C3 botulinum toxin substrate 1 (rho family, small GTP binding protein Rac1)	5879	120601	120602	120600	0.770915	0.560375	0.586687	0.254176	0.283324	0.32085	-0.90077	-0.673014	-0.412083	0.380814	0.535319	0.764165	-0.661956	0.419191
GAD1	glutamate decarboxylase 1 (brain, 67kDa)	2571	114100	8925	106264	0.762267	0.64447	0.620583	0.101303	0.329947	0.691484	-2.83059	-0.353432	1.19878	0.00126429	0.806644	0.0959562	-0.661746	0.419503
ACACA	acetyl-Coenzyme A carboxylase alpha	31	118888	118887		0.506999	0.308444		0.201998	0.402124		-1.38279	0.0615841		0.137248	0.62036		-0.660603	0.510677
PSMD14	proteasome (prosome, macropain) 26S subunit, non-ATPase, 14	10213	120441	120442	120443	0.549987	0.215572	0.656544	0.148187	0.33663	0.464088	-2.03266	-0.311363	0.362232	0.0225407	0.858167	0.508215	-0.660598	0.420499
CHKA	choline kinase alpha	1119	109	110	111	0.510805	0.724396	0.674289	0.237036	0.300122	0.3259	-1.04723	-0.552182	-0.379321	0.282634	0.642512	0.606925	-0.659579	0.42141
PMP2	peripheral myelin protein 2	5375	120988	120989	120987	0.49822	0.493959	0.409925	0.1934	0.282371	0.424863	-1.47404	-0.680083	0.176977	0.105366	0.518736	0.677997	-0.659048	0.421922
GPBAR1	G protein-coupled bile acid receptor 1	151306	43051	42963	43126	0.582348	0.843926	0.923781	0.246073	0.298692	0.315788	-0.968738	-0.562204	-0.44544	0.315917	0.619969	0.743978	-0.658794	0.422142
IMP5	IMP5	162540	113946	202304		0.899574	0.622807		0.177746	0.457822		-1.65111	0.333714		0.055174	0.534107		-0.658697	0.512308
CNP	2,3-cyclic nucleotide 3 phosphodiesterase	1267	35220	35305	35129	0.633546	0.887942	0.682071	0.134449	0.308745	0.559674	-2.23675	-0.492759	0.755118	0.0120854	0.730869	0.256779	-0.658132	0.422824
NPL	N-acetylneuraminate pyruvate lyase (dihydrodipicolinate synthase)	80896	118038	118037		0.669268	0.257566		0.231136	0.352391		-1.1001	-0.215374		0.288066	0.952188		-0.657738	0.513103
GCK	glucokinase (hexokinase 4, maturity onset diabetes of the young 2)	2645	1600	1690		0.694201	0.555691		0.158929	0.512522		-1.88585	0.570485		0.0356182	0.377706		-0.657682	0.513185
ITGA5	integrin, alpha 5 (fibronectin receptor, alpha polypeptide)	3678	106729	106727	106728	0.675287	0.670808	0.504584	0.125794	0.413707	0.446935	-2.37636	0.121158	0.283226	0.00715725	0.722121	0.572869	-0.657325	0.423579
INPPL1	inositol polyphosphate phosphatase-like 1	3636	104485	104490	104487	0.782782	0.751537	1.07253	0.212824	0.269927	0.4055	-1.27326	-0.774636	0.0791222	0.176247	0.484986	0.768221	-0.656258	0.424529
INPP5B	inositol polyphosphate-5-phosphatase, 75kDa	3633	221268	221269		0.525383	0.551403		0.24715	0.330048		-0.959576	-0.352788		0.338148	0.81862		-0.656182	0.514426
HNRPA1	heterogeneous nuclear ribonucleoprotein A1	3178	122339	33057	32963	0.538653	0.288006	0.711026	0.243892	0.293229	0.325923	-0.987407	-0.600931	-0.379173	0.318518	0.59015	0.799127	-0.655837	0.424914
HRMT1L1	HMT1 hnRNP methyltransferase-like 1 (S. cerevisiae)	3275	110965	110963	110961	0.301478	0.565509	0.831738	0.112171	0.386111	0.538621	-2.61681	-0.0236622	0.67468	0.00263435	0.855069	0.298617	-0.655265	0.425534
HSD3B2	hydroxy-delta-5-steroid dehydrogenase, 3 beta- and steroid delta-isomerase 2	3284	8044	8231		0.434603	0.855139		0.221389	0.368921		-1.19049	-0.119202		0.22485	0.93409		-0.654847	0.515569
NR4A2	nuclear receptor subfamily 4, group A, member 2	4929	5550	5464		0.481765	0.614931		0.255124	0.32048		-0.892956	-0.414505		0.374272	0.718154		-0.65373	0.516516
FGD2	FYVE, RhoGEF and PH domain containing 2	221472	40941	40846	41034	0.284631	0.180334	0.359661	0.161719	0.330051	0.438188	-1.84934	-0.352767	0.241762	0.0344768	0.814329	0.482571	-0.653449	0.427189
PRKCN	protein kinase D3	23683	103420	727		0.57251	0.685171		0.150673	0.542857		-1.99776	0.691114		0.0254363	0.300687		-0.653321	0.516911
SLC39A4	solute carrier family 39 (zinc transporter), member 4	55630	120143	36232		0.562894	0.830941		0.148021	0.55275		-2.03501	0.729002		0.0241337	0.283664		-0.653002	0.517186
FLT4	fms-related tyrosine kinase 4	2324	195	194	193	0.327626	0.751502	0.304817	0.211862	0.213384	0.518128	-1.28276	-1.26775	0.593306	0.175665	0.178626	0.349658	-0.652403	0.428174
GPR108	G protein-coupled receptor 108	56927	213221	213220		0.527514	0.779669		0.16568	0.494444		-1.79857	0.49515		0.0464718	0.385015		-0.651712	0.518273
ETNK1	ethanolamine kinase 1	55500	103362	1172		0.507685	0.942127		0.28004	0.292574		-0.697472	-0.605622		0.535967	0.371901		-0.651547	0.51838
GLUL	glutamate-ammonia ligase (glutamine synthase)	2752	106679	114204	114205	0.726852	0.643778	0.562646	0.2474	0.305641	0.310399	-0.957449	-0.513961	-0.481554	0.351317	0.674779	0.703038	-0.650988	0.429479
TPTE	transmembrane phosphatase with tensin homology	7179	2157	2244		0.564602	0.613145		0.140298	0.584455		-2.14742	0.846005		0.016113	0.211532		-0.650709	0.519155
RALGDS	ral guanine nucleotide dissociation stimulator	5900	3053	2868	2961	0.692115	0.666954	0.539007	0.116162	0.425908	0.47492	-2.54347	0.182131	0.410634	0.00372625	0.663523	0.47585	-0.650236	0.430264
SPPL2B	SPPL2B	56928	28018	46315	28112	0.395873	0.489472	0.449138	0.177919	0.24159	0.547257	-1.64906	-1.0073	0.708052	0.0724837	0.293252	0.274839	-0.649437	0.430986
MYST1	MYST histone acetyltransferase 1	84148	33747	114961	114962	0.44848	0.765235	0.445833	0.157673	0.318945	0.467909	-1.90249	-0.424577	0.379434	0.0393809	0.67014	0.493727	-0.649213	0.431194
PDE4C	phosphodiesterase 4C, cAMP-specific (phosphodiesterase E1 dunce homolog, Drosophila)	5143	143378	9141	9237	0.612738	0.863623	0.761498	0.156582	0.381889	0.393636	-1.91705	-0.0467305	0.0168289	0.024036	0.875689	0.810786	-0.648985	0.431405
RORB	RAR-related orphan receptor B	6096	5559	5474		0.555611	0.735834		0.261665	0.314014		-0.839852	-0.457263		0.372693	0.732536		-0.648557	0.520942
LOC92912	LOC92912	92912	118075	118074	118073	0.657768	0.541794	0.682048	0.273256	0.274624	0.314271	-0.748923	-0.738441	-0.455548	0.482039	0.47609	0.73385	-0.647637	0.43265
RPS6KB2	ribosomal protein S6 kinase, 70kDa, polypeptide 2	6199	470	471		0.533558	0.809823		0.219791	0.374443		-1.20568	-0.088036		0.161647	0.914991		-0.64686	0.522406
CARD4	caspase recruitment domain family, member 4	10392	2767	2590		0.202915	0.870613		0.22592	0.36431		-1.14799	-0.145591		0.233841	0.942044		-0.64679	0.522465
CDK11	cell division cycle 2-like 6 (CDK8-like)	23097	103731	103739	103723	0.601658	0.771347	0.542696	0.130459	0.377196	0.480017	-2.29995	-0.0726665	0.433028	0.00923166	0.901694	0.465259	-0.646531	0.433759
SNARK	NUAK family, SNF1-like kinase, 2	81788	103368	1084	1083	0.437309	0.674266	0.429877	0.263753	0.264078	0.339393	-0.823176	-0.820593	-0.294213	0.433169	0.418724	0.795394	-0.645994	0.434212
PDE11A	phosphodiesterase 11A	50940	5863	6050	5959	0.713021	0.581739	0.752857	0.156275	0.329903	0.458627	-1.92118	-0.353706	0.337399	0.030681	0.826209	0.531612	-0.645829	0.434404
PRKAG1	protein kinase, AMP-activated, gamma 1 non-catalytic subunit	5571	12010	12098		0.163044	0.580662		0.258376	0.318899		-0.866385	-0.424878		0.389248	0.670414		-0.645631	0.523455
ITPKA	inositol 1,4,5-trisphosphate 3-kinase A	3706	213	212		0.63211	0.285146		0.266559	0.309204		-0.800973	-0.489646		0.446136	0.722338		-0.64531	0.523731
GRPR	gastrin-releasing peptide receptor	2925	2103	2008	2193	0.676326	0.723313	0.242635	0.146607	0.321014	0.502896	-2.05515	-0.411008	0.53071	0.0168931	0.784622	0.348199	-0.64515	0.43506
GPR126	G protein-coupled receptor 126	57211	28695	28602	28506	0.24445	0.601024	0.643393	0.182828	0.256534	0.504825	-1.59197	-0.881395	0.53874	0.0784263	0.365979	0.386676	-0.644875	0.435308
CHEK2	CHK2 checkpoint homolog (S. pombe)	11200	118298	1477	118278	0.296477	0.6899	0.503038	0.193549	0.214887	0.569644	-1.47243	-1.25303	0.792159	0.298045	0.182702	0.185761	-0.644431	0.435741
MAPK6	mitogen-activated protein kinase 6	5597	1545	1635	1450	0.395641	0.594808	0.561389	0.191346	0.272448	0.454594	-1.49644	-0.755133	0.31887	0.089827	0.409343	0.582383	-0.644234	0.435908
LIFR	leukemia inhibitory factor receptor	3977	106756	111139	106757	0.854724	0.538313	0.432551	0.14892	0.279014	0.570768	-2.02231	-0.705171	0.796294	0.0234658	0.547549	0.248502	-0.643729	0.436422
MGC11134	MGC11134	83707	112249	112250	112248	0.567774	0.753763	0.800032	0.173412	0.299415	0.456904	-1.7029	-0.55713	0.329505	0.0611288	0.656736	0.526076	-0.643507	0.436606
DKFZP434C131	unc-51-like kinase 3 (C. elegans)	25989	121742	121743	121744	0.58741	0.328877	0.530591	0.235875	0.300152	0.335177	-1.05753	-0.551977	-0.320438	0.277657	0.601131	0.8105	-0.643315	0.436764
UQCR	ubiquinol cytochrome c reductase, 6.4kDa subunit	10975	111726	111725	111724	0.552022	0.501829	0.226431	0.242117	0.253232	0.38738	-1.00273	-0.908574	-0.0167803	0.273558	0.355521	0.835792	-0.642696	0.43736
MID1	midline 1 (Opitz/BBB syndrome)	4281	118562	118563	118564	0.326723	0.88415	0.330909	0.116016	0.407516	0.503429	-2.5461	0.089525	0.532932	0.0036293	0.746408	0.380902	-0.641215	0.438844
OR51B2	olfactory receptor, family 51, subfamily B, member 2	79345	6212	6304	46428	0.924795	0.646885	0.156355	0.127757	0.342804	0.543544	-2.34387	-0.273237	0.693768	0.00740395	0.884304	0.291007	-0.641114	0.438931
RAB8A	RAB8A, member RAS oncogene family	4218	2836	3022	2930	0.628154	0.367646	0.369346	0.110748	0.433315	0.496998	-2.6436	0.2183	0.505961	0.00247816	0.508156	0.411297	-0.639779	0.440226
HNMT	histamine N-methyltransferase	3176	111747	111749	111748	0.137166	0.846581	0.47	0.160102	0.330693	0.450851	-1.87042	-0.348692	0.301527	0.0372826	0.819732	0.561503	-0.639196	0.440735
NOS3	nitric oxide synthase 3 (endothelial cell)	4846	116875	116876	116877	0.625749	0.64577	0.66803	0.130015	0.375308	0.489891	-2.30711	-0.083197	0.475745	0.00894738	0.880665	0.485369	-0.638187	0.441729
OR5P2	olfactory receptor, family 5, subfamily P, member 2	120065	43042	43118	42952	0.99137	0.855342	0.847981	0.234196	0.317267	0.322281	-1.07251	-0.435643	-0.402746	0.270306	0.75003	0.782292	-0.636968	0.442843
TXNRD1	thioredoxin reductase 1	7296	111302	111300	111301	0.219418	0.517807	0.609837	0.171916	0.288155	0.483521	-1.72107	-0.637548	0.448288	0.0336999	0.555386	0.483793	-0.636776	0.443057
ALPL	alkaline phosphatase, liver/bone/kidney	249	105815	104455		0.584244	0.459181		0.0906286	0.917168		-3.06418	1.79132		0.000260904	0.0160917		-0.636432	0.531542
hT2R55	hT2R55	353164	202313	202343	202342	0.455218	0.610137	0.404127	0.0877689	0.3896	0.700902	-3.13144	-0.00479344	1.22716	0.00029244	0.910525	0.0653006	-0.636359	0.443566
FLJ20244	FLJ20244	55621	119344	117982		0.708343	0.731509		0.155191	0.535819		-1.93578	0.663738		0.0290182	0.299223		-0.636022	0.531792
METAP2	methionyl aminopeptidase 2	10988	105354	104098		0.684689	0.650821		0.276329	0.30098		-0.725461	-0.546198		0.443147	0.646027		-0.635829	0.531916
CACNG3	calcium channel, voltage-dependent, gamma subunit 3	10368	105473	105474	105475	0.354934	0.803301	0.700201	0.165243	0.327932	0.443045	-1.80412	-0.366282	0.264885	0.0456794	0.799646	0.591789	-0.635173	0.444598
TLK2	tousled-like kinase 2	11011	103342	103507		0.288422	0.336231		0.222191	0.374569		-1.1829	-0.0873311		0.204463	0.918405		-0.635117	0.532541
PLA2G10	phospholipase A2, group X	8399	13445	13284	13367	0.450711	0.516392	0.707834	0.192487	0.196602	0.635256	-1.48396	-1.43958	1.02086	0.115899	0.109892	0.151008	-0.63423	0.445534
TFR2	transferrin receptor 2	7036	107044	107045	111271	0.352259	0.980977	0.821273	0.169665	0.268455	0.528225	-1.74871	-0.786104	0.633793	0.0444446	0.441363	0.322829	-0.633675	0.446051
TNFRSF25	tumor necrosis factor receptor superfamily, member 25	8718	112375	38345	45724	1.00184	0.734231	0.728704	0.155462	0.247914	0.624553	-1.93213	-0.953096	0.985211	0.0316471	0.353609	0.159261	-0.633337	0.446399
SLC1A4	solute carrier family 1 (glutamate/neutral amino acid transporter), member 4	6509	117112	117113		0.6259	0.261237		0.235204	0.354447		-1.06351	-0.203167		0.227079	0.880242		-0.633337	0.534083
SGKL	serum/glucocorticoid regulated kinase-like	23678	1573	1479	1663	0.460905	0.647117	1.16659	0.229066	0.322717	0.325698	-1.11898	-0.399911	-0.380622	0.236781	0.710942	0.814909	-0.63317	0.446504
SGPP1	sphingosine-1-phosphate phosphatase 1	81537	104955	104956	104954	0.185658	0.463876	0.696648	0.204959	0.245486	0.47901	-1.35226	-0.973746	0.428623	0.140953	0.319666	0.476769	-0.632459	0.44721
GPR107	G protein-coupled receptor 107	57720	109311	109310	109309	0.3672	0.523136	0.355686	0.145708	0.298945	0.554244	-2.06806	-0.560429	0.734665	0.0207401	0.633029	0.264132	-0.631274	0.448388
CHRAC1	chromatin accessibility complex 1	54108	117974	117976	117975	0.393783	0.84747	0.663914	0.122998	0.396471	0.495931	-2.42351	0.031881	0.50145	0.00370479	0.804411	0.40772	-0.630058	0.44958
DIRAS1	DIRAS family, GTP-binding RAS-like 1	148252	120734	120735	120736	0.760813	0.719534	0.849651	0.216022	0.284405	0.393647	-1.24197	-0.665028	0.0168852	0.18133	0.534793	0.797894	-0.630037	0.449542
GRIN2B	glutamate receptor, ionotropic, N-methyl D-aspartate 2B	2904	114116	106286	106285	0.721764	0.887747	0.477116	0.211677	0.24226	0.471723	-1.2846	-1.0015	0.396467	0.171287	0.195576	0.381621	-0.629877	0.44971
STK11IP	serine/threonine kinase 11 interacting protein	114790	128865	128864	128863	0.635767	0.932654	0.385005	0.146156	0.199648	0.831204	-2.06162	-1.40733	1.58486	0.0156199	0.11963	0.0162561	-0.628031	0.451585
MGC34032	MGC34032	204962	117770	117769		0.625779	0.404821		0.165725	0.505604		-1.79801	0.541975		0.0443654	0.268875		-0.628015	0.538745
KCNQ4	potassium voltage-gated channel, KQT-like subfamily, member 4	9132	7424	7239		0.431165	0.678786		0.15342	0.546257		-1.95985	0.704214		0.0259582	0.282606		-0.62782	0.538925
GPR22	G protein-coupled receptor 22	2845	2188	2003		0.379772	0.517373		0.171679	0.488223		-1.72396	0.468589		0.0672619	0.434952		-0.627684	0.53903
CD44	CD44 antigen (homing function and Indian blood group system)	960	118201	114069		0.525661	0.55388		0.207084	0.404865		-1.33062	0.0758357		0.155557	0.764956		-0.627392	0.539267
MRE11A	MRE11 meiotic recombination 11 homolog A (S. cerevisiae)	4361	16534	16722	16630	0.668003	0.592095	0.62644	0.229324	0.254745	0.415605	-1.11662	-0.896074	0.130758	0.189803	0.36176	0.713175	-0.627311	0.452192
EXTL3	exostoses (multiple)-like 3	2137	116967	119143	116968	0.893251	0.747726	0.58393	0.182749	0.31094	0.427654	-1.59287	-0.477901	0.190713	0.0787649	0.709067	0.647412	-0.626686	0.45281
SLC30A8	solute carrier family 30 (zinc transporter), member 8	169026	117794	117795		0.676192	0.356035		0.255187	0.328825		-0.892438	-0.360575		0.0843848	0.815444		-0.626506	0.54003
HSD17B12	hydroxysteroid (17-beta) dehydrogenase 12	51144	108811	23917	23823	0.758225	0.735076	0.610772	0.205401	0.265586	0.445869	-1.34774	-0.808648	0.278216	0.141983	0.428716	0.577886	-0.626058	0.453418
C8G	complement component 8, gamma polypeptide	733	8758	45936		0.793878	0.559096		0.268838	0.312296		-0.783113	-0.468773		0.456938	0.71719		-0.625943	0.540521
SLC8A3	solute carrier family 8 (sodium-calcium exchanger), member 3	6547	117813	120082		0.706565	0.546895		0.124462	0.674943		-2.39869	1.14799		0.00642858	0.109796		-0.62535	0.541116
GABRR1	gamma-aminobutyric acid (GABA) receptor, rho 1	2569	118962	114200	114199	0.814672	0.185977	0.485342	0.258685	0.26578	0.354267	-0.863877	-0.807115	-0.204234	0.403293	0.398931	0.963022	-0.625075	0.454361
OSBPL11	oxysterol binding protein-like 11	114885	121085	121087	121086	0.461084	0.406836	1.11987	0.188651	0.285317	0.452939	-1.52619	-0.658313	0.311222	0.0997823	0.527411	0.56265	-0.624428	0.455012
SLC27A5	solute carrier family 27 (fatty acid transporter), member 5	10998	117459	117457		0.344922	0.729328		0.189656	0.443455		-1.51505	0.266828		0.10055	0.57757		-0.62411	0.542143
CLCA1	chloride channel, calcium activated, family member 1	1179	104364	104365		0.644423	0.624681		0.184397	0.4563		-1.57404	0.326729		0.0769093	0.513381		-0.623656	0.542543
CBR3	carbonyl reductase 3	874	9577	9483		0.232903	0.383771		0.214594	0.392464		-1.25589	0.0105736		0.228268	0.842996		-0.622658	0.543405
NEIL1	nei endonuclease VIII-like 1 (E. coli)	79661	122225	121927	122226	0.594959	0.811188	0.980697	0.194868	0.263508	0.47617	-1.45817	-0.825125	0.41615	0.125661	0.421328	0.519663	-0.622382	0.457015
DPYS	dihydropyrimidinase	1807	119134	119135		0.485775	0.711536		0.212297	0.396825		-1.27846	0.0337528		0.175741	0.80093		-0.622353	0.543672
C14orf149	chromosome 14 open reading frame 149	112849	117745	118122		0.354492	0.744496		0.205845	0.409947		-1.34321	0.102005		0.15429	0.735162		-0.620604	0.545209
MGC26856	MGC26856	256710	46520	6729	6820	0.557504	0.570729	0.936313	0.178899	0.363184	0.377698	-1.63754	-0.152082	-0.0698797	0.0707463	0.987767	0.966351	-0.619833	0.45951
ITLN1	intelectin 1 (galactofuranose binding)	55600	121807	121808	121806	0.558515	0.67908	0.560376	0.162374	0.313866	0.482472	-1.84086	-0.458252	0.44373	0.0412624	0.697077	0.458879	-0.61846	0.460873
SPINK1	serine protease inhibitor, Kazal type 1	6690	122303	122302	122176	0.645744	0.0446234	0.851787	0.175264	0.27177	0.516527	-1.68061	-0.760364	0.586813	0.0770573	0.472515	0.354578	-0.618052	0.461274
OC90	otoconin 90	137202	121142	121143	121174	0.625951	0.986819	0.858149	0.123664	0.357043	0.557532	-2.41217	-0.187858	0.747073	0.00545183	0.979994	0.272278	-0.617653	0.461704
MYH7	myosin, heavy polypeptide 7, cardiac muscle, beta	4625	8079	8263	8172	0.196333	0.375653	0.0863144	0.225939	0.265146	0.411547	-1.14781	-0.812126	0.110175	0.232439	0.43638	0.714219	-0.616588	0.462691
ORM1	orosomucoid 1	5004	45937	8759		0.42444	0.544342		0.122174	0.693863		-2.4376	1.20599		0.00511821	0.0909491		-0.615807	0.549495
SERPINA3	serine (or cysteine) proteinase inhibitor, clade A (alpha-1 antiproteinase, antitrypsin), member 3	12	118595	118597		0.583878	1.02441		0.179028	0.473883		-1.63603	0.40605		0.0767472	0.589133		-0.614991	0.550158
COG5	component of oligomeric golgi complex 5	10466	135680	135681		0.456422	0.812893		0.164371	0.516187		-1.81521	0.585432		0.0599776	0.338977		-0.61489	0.550257
FLJ39501	FLJ39501	126410	110313	40779	110312	0.182931	0.683636	0.45529	0.187737	0.261561	0.503617	-1.53638	-0.840682	0.533715	0.108383	0.365813	0.385496	-0.614449	0.464821
DDX39	DEAD (Asp-Glu-Ala-Asp) box polypeptide 39	10212	16939	17032	16843	0.109959	0.158748	0.75929	0.246211	0.258166	0.389233	-0.967556	-0.868094	-0.00676958	0.331772	0.394736	0.837859	-0.61414	0.465104
ADK	adenosine kinase	132	1474	1568	1658	0.496478	0.403254	0.6862	0.250638	0.258545	0.381859	-0.930174	-0.865013	-0.0468943	0.34983	0.409922	0.879133	-0.614027	0.465214
CTRL	chymotrypsin-like	1506	105577	10759	105576	0.353514	0.197252	0.182368	0.112121	0.28539	0.774278	-2.61774	-0.657772	1.43603	0.00609818	0.545743	0.0443941	-0.613163	0.466175
PEMT	phosphatidylethanolamine N-methyltransferase	10400	112373	42932	43023	0.539716	0.573916	0.640914	0.114822	0.393603	0.548358	-2.5678	0.0166502	0.712265	0.00270118	0.814809	0.314688	-0.612962	0.466343
RAPGEF3	Rap guanine nucleotide exchange factor (GEF) 3	10411	119248	119249		0.449721	0.769812		0.257497	0.330237		-0.873534	-0.351589		0.411801	0.817087		-0.612562	0.552278
CDC14B	CDC14 cell division cycle 14 homolog B (S. cerevisiae)	8555	45650	45559		0.665962	0.961611		0.178707	0.476541		-1.6398	0.417783		0.0665612	0.448141		-0.611007	0.553676
AGPAT1	1-acylglycerol-3-phosphate O-acyltransferase 1 (lysophosphatidic acid acyltransferase, alpha)	10554	111680	17828	46159	0.677091	0.712609	0.211264	0.198663	0.275014	0.455426	-1.41771	-0.735468	0.322709	0.130264	0.46216	0.553432	-0.610156	0.469065
IL8RB	interleukin 8 receptor, beta	3579	3973	4159		0.600457	0.880743		0.185743	0.459302		-1.55878	0.340487		0.0893266	0.5124		-0.609148	0.555318
NUDT6	nudix (nucleoside diphosphate linked moiety X)-type motif 6	11162	121629	121628	122202	0.317571	0.513824	0.766018	0.195127	0.254302	0.503094	-1.45539	-0.899726	0.531534	0.116831	0.365267	0.383193	-0.60786	0.471355
Tenr	Tenr	132612	105281	105280	105282	0.497827	0.599379	0.251745	0.244347	0.289328	0.35314	-0.983503	-0.629028	-0.210918	0.315444	0.569861	0.973202	-0.607816	0.471374
LIPE	lipase, hormone-sensitive	3991	16133	16040	16215	0.316262	0.297695	0.235926	0.163059	0.272659	0.561578	-1.83203	-0.753508	0.762242	0.0416946	0.492158	0.249197	-0.607767	0.471465
ATP8B2	ATPase, Class I, type 8B, member 2	57198	117612	117614		0.665334	0.471659		0.1981	0.431467		-1.42366	0.209338		0.124607	0.625552		-0.607162	0.557072
TAT	tyrosine aminotransferase	6898	110635	110636		0.758874	0.781298		0.271505	0.3149		-0.762409	-0.451349		0.472124	0.733855		-0.606879	0.557307
ACVR2	activin A receptor, type II	92	103568	143		0.687197	0.7813		0.172106	0.496915		-1.71875	0.505609		0.05926	0.404134		-0.606572	0.557609
CHKB	choline kinase beta	1120	202426	202427	202425	0.352281	0.53672	0.84621	0.180018	0.353714	0.392836	-1.62445	-0.20751	0.0125622	0.0792327	0.967367	0.827377	-0.606467	0.472736
MGC4083	tubulin, beta 6	84617	120833	120834	120832	0.669568	0.467241	0.732427	0.175266	0.24829	0.574986	-1.68058	-0.94992	0.811742	0.06026	0.348571	0.226894	-0.606251	0.472974
SLC7A9	solute carrier family 7 (cationic amino acid transporter, y+ system), member 9	11136	115996	115994	115995	0.437893	0.646674	0.537667	0.193138	0.347615	0.372735	-1.47688	-0.243998	-0.0976252	0.108844	0.890576	0.942571	-0.606169	0.473027
IL11RA	interleukin 11 receptor, alpha	3590	111469	111468	111470	0.581854	0.621249	0.729538	0.236502	0.312028	0.339405	-1.05196	-0.470574	-0.29414	0.256472	0.707318	0.867208	-0.605558	0.473626
ADAMTS16	a disintegrin-like and metalloprotease (reprolysin type) with thrombospondin type 1 motif, 16	170690	104205	104204		0.472449	0.796578		0.272964	0.313623		-0.751162	-0.459877		0.484727	0.550363		-0.605519	0.558514
MAP2K7	mitogen-activated protein kinase kinase 7	5609	103746	103744		0.853178	0.505023		0.288682	0.296678		-0.633711	-0.576395		0.572625	0.628858		-0.605053	0.558927
ITGA11	integrin, alpha 11	22801	19737	19823	19646	0.647468	0.383146	0.398106	0.247842	0.309699	0.326755	-0.953706	-0.486291	-0.373823	0.336781	0.683097	0.795012	-0.604607	0.474575
NR6A1	nuclear receptor subfamily 6, group A, member 1	2649	6654	145421	6750	0.386933	0.459357	0.714343	0.147457	0.359991	0.472728	-2.04302	-0.17061	0.400929	0.0397834	0.998579	0.500431	-0.604234	0.474989
SLC9A1	solute carrier family 9 (sodium/hydrogen exchanger), isoform 1 (antiporter, Na+/H+, amiloride sensitive)	6548	119643	119645		0.522875	0.617641		0.162788	0.526947		-1.83552	0.628715		0.0242628	0.308928		-0.603401	0.560432
PRKAR2B	protein kinase, cAMP-dependent, regulatory, type II, beta	5577	142280	142281	142282	1.04011	0.640211	0.390166	0.199061	0.313479	0.402853	-1.41351	-0.460839	0.0653835	0.129005	0.70069	0.759514	-0.602988	0.476206
THRA	thyroid hormone receptor, alpha (erythroblastic leukemia viral (v-erb-a) oncogene homolog, avian)	7067	4526	138870	4622	0.840965	0.241854	0.413601	0.222183	0.278103	0.407214	-1.18298	-0.712032	0.0879723	0.216102	0.461745	0.741459	-0.602346	0.476845
COQ6	coenzyme Q6 homolog (yeast)	51004	213023	213203	213204	0.372878	0.675917	0.663704	0.187971	0.339696	0.394189	-1.53377	-0.292345	0.0197749	0.0953879	0.885801	0.787903	-0.602113	0.477087
KIF13A	kinesin family member 13A	63971	118482	118481	118480	0.213587	0.638663	0.189709	0.115777	0.417649	0.52058	-2.55043	0.14105	0.603209	0.00330496	0.699435	0.340899	-0.602056	0.477203
KIFC3	kinesin family member C3	3801	118440	118439	118438	0.450786	0.51937	0.741843	0.263882	0.29195	0.326811	-0.82215	-0.610098	-0.373463	0.404847	0.556878	0.802843	-0.601904	0.477279
TAS2R3	taste receptor, type 2, member 3	50831	5859	5955	6046	0.470327	1.05325	0.237411	0.184802	0.24779	0.549907	-1.56943	-0.954151	0.718184	0.0933841	0.321166	0.273615	-0.601799	0.47742
OR1F1	olfactory receptor, family 1, subfamily F, member 1	4992	2238	2058		0.829378	0.809419		0.159304	0.539773		-1.8809	0.679163		0.0360915	0.297238		-0.600871	0.562688
TAP2	transporter 2, ATP-binding cassette, sub-family B (MDR/TAP)	6891	116861	116862		0.582235	0.822767		0.250568	0.343285		-0.930761	-0.270295		0.345135	0.880566		-0.600528	0.562957
FLJ22028	FLJ22028	79912	117667	117668	117669	0.606548	0.518289	0.340412	0.275233	0.281838	0.325536	-0.733798	-0.684052	-0.381663	0.46482	0.492009	0.730347	-0.599838	0.479353
TESK2	testis-specific kinase 2	10420	853	852	110925	0.563231	0.273129	0.501903	0.227205	0.287037	0.387481	-1.13609	-0.645703	-0.0162322	0.238226	0.874682	0.914291	-0.599342	0.479858
XPR1	xenotropic and polytropic retrovirus receptor	9213	5406	5493		0.68272	0.401944		0.23775	0.362217		-1.04092	-0.157674		0.285504	0.986681		-0.599296	0.564058
SLC12A7	solute carrier family 12 (potassium/chloride transporters), member 7	10723	117404	117405		0.579056	0.662597		0.191745	0.449573		-1.49207	0.295571		0.0722308	0.575316		-0.598248	0.565008
ARHGDIG	Rho GDP dissociation inhibitor (GDI) gamma	398	119597	119598	119596	0.533668	1.06367	0.984134	0.174037	0.291272	0.499321	-1.69534	-0.614976	0.515742	0.0618323	0.594964	0.393316	-0.598191	0.481041
ATP5O	ATP synthase, H+ transporting, mitochondrial F1 complex, O subunit (oligomycin sensitivity conferring protein)	539	116996	116997	116998	0.591179	0.675834	0.918264	0.173734	0.328818	0.443092	-1.69899	-0.360619	0.265109	0.0241753	0.806212	0.640687	-0.598168	0.481059
SLC12A9	solute carrier family 12 (potassium/chloride transporters), member 9	56996	117601	117602		0.377682	0.543101		0.204003	0.422638		-1.36206	0.165961		0.143788	0.674504		-0.59805	0.565179
PPIL6	peptidylprolyl isomerase (cyclophilin)-like 6	285755	112408	112410		0.753877	0.841723		0.176426	0.488726		-1.66674	0.47075		0.0662848	0.430035		-0.597993	0.565243
IL8RA	interleukin 8 receptor, alpha	3577	1719	1905	1815	0.488957	0.807591	0.365485	0.13463	0.27544	0.682791	-2.23394	-0.73222	1.17224	0.011626	0.499865	0.048946	-0.597972	0.481308
PLA2G6	phospholipase A2, group VI (cytosolic, calcium-independent)	8398	13366	13444	13283	0.574684	0.745241	0.529268	0.123334	0.34226	0.600899	-2.41777	-0.276565	0.904216	0.00598486	0.866256	0.201057	-0.596707	0.48258
MALT1	mucosa associated lymphoid tissue lymphoma translocation gene 1	10892	18692	18601	18505	0.517674	0.613915	0.536424	0.164656	0.196576	0.784628	-1.81159	-1.43986	1.46389	0.0419362	0.120135	0.0394284	-0.595855	0.48345
ACADVL	acyl-Coenzyme A dehydrogenase, very long chain	37	105931	7753	105930	0.600659	0.722169	0.657326	0.184258	0.333202	0.41395	-1.57563	-0.332834	0.122391	0.0858423	0.845748	0.688152	-0.595356	0.483888
ENTPD1	ectonucleoside triphosphate diphosphohydrolase 1	953	119157	119158	119159	0.717476	0.367099	0.681576	0.154054	0.30091	0.54841	-1.9512	-0.546687	0.712464	0.0290828	0.541647	0.278907	-0.595142	0.484131
HIPK3	homeodomain interacting protein kinase 3	10114	713	714	715	0.351226	0.897132	0.617498	0.139269	0.392267	0.465489	-2.16287	0.00951748	0.368555	0.0148372	0.810548	0.505024	-0.594932	0.484346
GPR18	G protein-coupled receptor 18	2841	2001	2187	2096	0.631824	0.740076	0.434002	0.0826424	0.38334	0.803503	-3.2577	-0.0387745	1.51375	0.000139857	0.870082	0.0381112	-0.594241	0.485154
PRPF4B	PRP4 pre-mRNA processing factor 4 homolog B (yeast)	8899	461	460	462	0.348182	0.21377	0.531997	0.150151	0.325871	0.520882	-2.00504	-0.379508	0.604427	0.0248155	0.609408	0.340641	-0.593372	0.48592
NOX1	NADPH oxidase 1	27035	42236	42157	117432	0.691878	0.469395	0.756092	0.128489	0.337723	0.587422	-2.33188	-0.304564	0.856629	0.00769374	0.999378	0.204163	-0.593272	0.486044
HAL	histidine ammonia-lyase	3034	121358	121360		0.220276	0.861901		0.147854	0.586333		-2.03739	0.852738		0.0222465	0.211916		-0.592324	0.57034
PLSCR4	phospholipid scramblase 4	57088	121063	121064	121062	0.395578	0.52614	0.706829	0.192951	0.34228	0.386635	-1.47891	-0.276447	-0.0208208	0.107504	0.899341	0.870146	-0.592061	0.487219
RELN	reelin	5649	122424	122423	122425	0.654003	0.955494	0.618238	0.157575	0.362904	0.446897	-1.9038	-0.153703	0.283049	0.0310728	0.964919	0.578469	-0.591483	0.487824
ALG5	asparagine-linked glycosylation 5 homolog (yeast, dolichyl-phosphate beta-glucosyltransferase)	29880	111831	111829	111830	0.761292	0.322436	0.2797	0.125528	0.256543	0.794651	-2.38079	-0.88132	1.49051	0.00720308	0.387881	0.0428359	-0.590533	0.488855
ANG	angiogenin, ribonuclease, RNase A family, 5	283	121277	121278	121276	0.57274	0.588426	0.695951	0.244595	0.296073	0.353382	-0.981375	-0.580677	-0.209483	0.315834	0.60191	0.962925	-0.590512	0.488778
PDGFRB	platelet-derived growth factor receptor, beta polypeptide	5159	1541	1631	1446	0.725219	0.656294	0.749341	0.234203	0.257507	0.424387	-1.07245	-0.87345	0.174628	0.274966	0.380341	0.668888	-0.590423	0.488876
COMTD1	catechol-O-methyltransferase domain containing 1	118881	118062	119513	119514	0.445203	0.440758	0.920723	0.231538	0.233567	0.473295	-1.09646	-1.07816	0.403446	0.214414	0.266032	0.477978	-0.59039	0.488918
TLR2	toll-like receptor 2	7097	111285	107053	107052	0.310271	0.393423	0.488265	0.198535	0.269492	0.479065	-1.41906	-0.77802	0.428864	0.124394	0.446945	0.41306	-0.589407	0.489921
VN1R1	vomeronasal 1 receptor 1	57191	28528	28623	28715	0.481123	0.921687	0.794063	0.170154	0.338889	0.44458	-1.74268	-0.297333	0.272143	0.0546604	0.728547	0.577869	-0.589291	0.490043
DGAT1	diacylglycerol O-acyltransferase homolog 1 (mouse)	8694	111782	111784	111783	0.42729	0.435673	0.598702	0.183989	0.333108	0.418354	-1.57868	-0.33343	0.144588	0.0829501	0.903082	0.69537	-0.589175	0.490154
UCP2	uncoupling protein 2 (mitochondrial, proton carrier)	7351	120334	120335	120336	0.276359	0.179096	0.568358	0.183206	0.26424	0.530692	-1.58764	-0.819305	0.643571	0.0475024	0.435954	0.321309	-0.587791	0.491576
ATP1A4	ATPase, Na+/K+ transporting, alpha 4 polypeptide	480	120733	120732	120731	0.34085	0.387855	1.06407	0.0876362	0.521101	0.562574	-3.13462	0.605308	0.76596	0.0002825	0.277826	0.243157	-0.587784	0.491679
PHACS	PHACS	84680	118053	118054	118052	0.537905	0.824775	0.967977	0.225864	0.226863	0.502215	-1.14851	-1.13925	0.527865	0.231996	0.229744	0.400486	-0.586629	0.492751
NEK4	NIMA (never in mitosis gene a)-related kinase 4	6787	103581	371	373	0.537393	0.222683	0.225771	0.21084	0.267721	0.456524	-1.29291	-0.791849	0.327761	0.156646	0.518419	0.543363	-0.585665	0.493728
MINK	misshapen-like kinase 1 (zebrafish)	50488	103382	985	986	0.435198	0.823223	0.665857	0.214713	0.346937	0.347546	-1.25473	-0.248094	-0.244417	0.184719	0.931444	0.931236	-0.582413	0.497046
TXNL4A	thioredoxin-like 4A	10907	118108	117414	108084	0.531486	0.534108	0.590627	0.160221	0.384581	0.420166	-1.86887	-0.0319916	0.153655	0.0326628	0.950707	0.686729	-0.582401	0.497083
VRK3	vaccinia related kinase 3	51231	1008	1009	1010	0.73278	0.145227	0.67076	0.175802	0.250629	0.587703	-1.67417	-0.930249	0.857632	0.06577	0.351007	0.208761	-0.582263	0.497236
PRSS33	protease, serine, 33	260429	105788	105787		0.432165	0.518843		0.248081	0.352844		-0.951688	-0.212679		0.33191	0.936954		-0.582184	0.579425
ANXA3	annexin A3	306	121009	121010	121008	0.428918	0.28879	0.354137	0.136954	0.210857	0.896872	-2.19804	-1.29274	1.74437	0.0130952	0.273763	0.033062	-0.582135	0.497435
NSF	N-ethylmaleimide-sensitive factor	4905	118980	118981		0.635092	0.781291		0.20205	0.433297		-1.38225	0.218214		0.130341	0.61164		-0.582018	0.579587
IPLA2(GAMMA)	IPLA2(GAMMA)	50640	121150	121151	121152	0.559652	0.645855	0.630646	0.260413	0.280141	0.355239	-0.849913	-0.696721	-0.198486	0.407587	0.505733	0.975749	-0.581707	0.497764
LIG1	ligase I, DNA, ATP-dependent	3978	121249	121248	121247	0.754737	0.609535	0.995739	0.189444	0.262084	0.522285	-1.51739	-0.836496	0.610069	0.10149	0.414729	0.336002	-0.581273	0.498237
HIPK1	homeodomain interacting protein kinase 1	204851	111081	111083	39638	0.221333	0.557161	0.501134	0.183053	0.278375	0.509632	-1.58938	-0.709985	0.558621	0.082414	0.510129	0.370789	-0.58025	0.499287
PPIE	peptidylprolyl isomerase E (cyclophilin E)	10450	111649	111651	111650	0.766132	0.605093	0.777128	0.146376	0.296086	0.599361	-2.05846	-0.58059	0.898841	0.0215488	0.623031	0.190108	-0.58007	0.499499
TUBB	tubulin, beta 2	7280	120191	120783	120192	0.432085	0.776831	0.577951	0.268141	0.268156	0.36203	-0.788559	-0.788443	-0.158759	0.449598	0.362712	0.985335	-0.578587	0.50097
WEE1	WEE1 homolog (S. pombe)	7465	405	103636		1.17281	0.346584		0.269779	0.3257		-0.775788	-0.380609		0.461071	0.71563		-0.578199	0.583029
RAB14	RAB14, member RAS oncogene family	51552	118983	118982	114807	0.416219	0.393476	0.488053	0.17679	0.378337	0.38973	-1.66242	-0.0663345	-0.00409156	0.0672962	0.898073	0.834918	-0.577615	0.50199
MGC26597	MGC26597	206426	103381	103811		0.892242	0.8788		0.172921	0.50851		-1.70884	0.553998		0.0633111	0.370073		-0.577419	0.583765
CEL	carboxyl ester lipase (bile salt-stimulated lipase)	1056	2323	2501	2415	0.418524	0.0825889	0.549734	0.153174	0.303481	0.561055	-1.96322	-0.528834	0.760287	0.0291435	0.657471	0.252949	-0.577256	0.502385
GALNTL2	UDP-N-acetyl-alpha-D-galactosamine:polypeptide N-acetylgalactosaminyltransferase-like 2	117248	112312	112313	112314	0.76229	0.49788	0.39573	0.172644	0.21284	0.70979	-1.7122	-1.2731	1.2536	0.0601984	0.175767	0.0819493	-0.577235	0.502426
LIMK2	LIM domain kinase 2	3985	1653	1563	1469	0.604069	0.871047	0.876371	0.188327	0.255419	0.542234	-1.5298	-0.890529	0.688705	0.104573	0.356287	0.280843	-0.577209	0.50242
DGKG	diacylglycerol kinase, gamma 90kDa	1608	121	122	123	0.517195	0.593838	0.961992	0.204836	0.23259	0.548483	-1.35352	-1.08695	0.712744	0.136771	0.261744	0.283433	-0.575909	0.503759
SLC5A10	solute carrier family 5 (sodium/glucose cotransporter), member 10	125206	117764	117763		0.59943	0.638313		0.229119	0.384394		-1.11849	-0.0330106		0.234502	0.885573		-0.57575	0.585257
ARSB	arylsulfatase B	411	119011	119010	119009	0.275496	0.264301	0.777589	0.217524	0.245546	0.489513	-1.22743	-0.973235	0.474126	0.181338	0.521272	0.428458	-0.575514	0.504156
PRSS8	protease, serine, 8 (prostasin)	5652	105597	104279		0.214442	0.640077		0.236394	0.372974		-1.05291	-0.0962833		0.43373	0.911774		-0.574599	0.586301
SLC25A17	solute carrier family 25 (mitochondrial carrier; peroxisomal membrane protein, 34kDa), member 17	10478	120003	117390		0.705834	0.787737		0.151054	0.583921		-1.99246	0.84409		0.0221173	0.23435		-0.574184	0.586719
B4GALT4	UDP-Gal:betaGlcNAc beta 1,4- galactosyltransferase, polypeptide 4	8702	111349	111347	111348	0.434159	0.919904	0.821084	0.253158	0.317403	0.326304	-0.90919	-0.434743	-0.376718	0.470038	0.748893	0.840296	-0.57355	0.506166
PTGDS	prostaglandin D2 synthase 21kDa (brain)	5730	9256	116908	116909	0.326333	0.338109	1.02441	0.153621	0.319117	0.53531	-1.95711	-0.423443	0.661747	0.0275928	0.74023	0.304316	-0.572935	0.506846
RIOK2	RIO kinase 2 (yeast)	55781	1022	110975	110977	0.619228	0.333859	0.444668	0.208954	0.329158	0.381553	-1.31176	-0.35845	-0.0485742	0.128768	0.907817	0.874797	-0.572929	0.506818
KIR2DL3	killer cell immunoglobulin-like receptor, two domains, long cytoplasmic tail, 3	3804	213331	213171	213332	0.520388	0.276223	0.257563	0.192949	0.353492	0.384814	-1.47893	-0.208828	-0.0307216	0.107232	0.907072	0.895936	-0.572827	0.506929
MUT	methylmalonyl Coenzyme A mutase	4594	118090	118088		0.292631	1.09536		0.201483	0.438465		-1.38814	0.243086		0.137809	0.666797		-0.572529	0.588193
DNASE1L3	deoxyribonuclease I-like 3	1776	121511	121509		0.838951	1.00574		0.232201	0.380473		-1.09046	-0.0545195		0.261266	0.885897		-0.572488	0.588221
TGM6	transglutaminase 6	343641	112500	112499		0.606798	0.631244		0.249729	0.353861		-0.937796	-0.206637		0.294514	0.967451		-0.572217	0.588466
ITGA2B	integrin, alpha 2b (platelet glycoprotein IIb of IIb/IIIa complex, antigen CD41B)	3674	105304	103983		0.598262	0.841599		0.283904	0.311612		-0.668728	-0.473372		0.453482	0.678119		-0.57105	0.589525
SIAT4A	ST3 beta-galactoside alpha-2,3-sialyltransferase 1	6482	12641	12458	111239	0.676295	0.434278	0.40929	0.194074	0.317999	0.426504	-1.46674	-0.430804	0.185067	0.115309	0.742078	0.67254	-0.570825	0.509006
ADH1B	alcohol dehydrogenase IB (class I), beta polypeptide	125	8875	9062	8970	0.527042	0.640121	0.351324	0.103033	0.226345	1.12877	-2.79507	-1.14405	2.22681	0.00141081	0.239746	0.00129458	-0.570771	0.509215
YWHAH	tyrosine 3-monooxygenase/tryptophan 5-monooxygenase activation protein, eta polypeptide	7533	13030	13212		0.57194	0.34166		0.163589	0.540984		-1.82523	0.683865		0.0407885	0.301888		-0.570681	0.589897
PROSC	proline synthetase co-transcribed homolog (bacterial)	11212	19299	19488	19395	0.61414	0.734854	0.572649	0.137981	0.384136	0.496794	-2.18236	-0.0344223	0.505099	0.0136795	0.866883	0.406561	-0.57056	0.509316
RBM5	RNA binding motif protein 5	10181	121565	121566	121567	0.829754	0.568667	1.03402	0.1424	0.270368	0.684281	-2.11623	-0.771207	1.17681	0.0170591	0.482939	0.0957039	-0.570209	0.509698
PNLIPRP1	pancreatic lipase-related protein 1	5407	17540	17447		0.789998	0.896602		0.130069	0.68076		-2.30624	1.16599		0.00904082	0.106545		-0.570126	0.590436
MAN1A1	mannosidase, alpha, class 1A, member 1	4121	17092	17188	17282	0.256199	0.5042	0.270073	0.25083	0.312405	0.336301	-0.928565	-0.468035	-0.313415	0.348578	0.716908	0.919737	-0.570005	0.509842
SPDY1	speedy homolog 1 (Drosophila)	245711	126546	126545	126544	0.376211	0.629372	0.761504	0.156704	0.28999	0.579967	-1.91543	-0.624231	0.829837	0.0295147	0.627218	0.236842	-0.56994	0.509956
KCNQ5	potassium voltage-gated channel, KQT-like subfamily, member 5	56479	104723	104727	104725	0.493381	0.629153	0.779428	0.154967	0.227374	0.749166	-1.93881	-1.13453	1.36686	0.0274743	0.232492	0.0598479	-0.568828	0.51114
MBC2	family with sequence similarity 62 (C2 domain containing), member A	23344	5810	5719	5624	0.658047	0.456467	0.478782	0.244623	0.30898	0.349245	-0.981129	-0.491165	-0.234182	0.333155	0.698029	0.940727	-0.568825	0.511069
PPARG	peroxisome proliferative activated receptor, gamma	5468	5731	5821	5636	0.581022	0.65607	0.708525	0.181324	0.303998	0.479021	-1.60929	-0.525263	0.428671	0.0799247	0.641009	0.459602	-0.568627	0.511299
OPRL1	opiate receptor-like 1	4987	1857	1764	1945	0.459189	0.113219	0.504018	0.170083	0.384124	0.40417	-1.74355	-0.0344886	0.0722307	0.0476347	0.868023	0.759622	-0.568604	0.511323
VDAC2	voltage-dependent anion channel 2	7417	104460	104458	104456	1.09523	0.581455	0.619343	0.218326	0.318241	0.380532	-1.21972	-0.429212	-0.0541994	0.19046	0.764639	0.878373	-0.567709	0.512236
DCXR	dicarbonyl/L-xylulose reductase	51181	113520	24279	24188	0.583264	0.70899	0.772537	0.224946	0.332903	0.353781	-1.15706	-0.334719	-0.207113	0.229793	0.861825	0.9671	-0.566296	0.513707
SLC5A4	solute carrier family 5 (low affinity glucose cotransporter), member 4	6527	118935	118934		0.920973	1.05426		0.272502	0.326518		-0.754719	-0.375348		0.472517	0.808931		-0.565033	0.595019
POLD1	polymerase (DNA directed), delta 1, catalytic subunit 125kDa	5424	117074	117072	117073	0.551924	0.639928	0.350447	0.166807	0.352338	0.451733	-1.78436	-0.215685	0.305627	0.0491867	0.953092	0.413586	-0.564807	0.515285
POLR2A	polymerase (RNA) II (DNA directed) polypeptide A, 220kDa	5430	116899	116900	116901	0.264521	0.389711	0.272487	0.158796	0.347308	0.481477	-1.8876	-0.245849	0.439401	0.0360986	0.88789	0.451275	-0.564684	0.515419
NPHS1	nephrosis 1, congenital, Finnish type (nephrin)	4868	122411	122413	122412	0.523807	0.58327	0.799466	0.110969	0.442427	0.541416	-2.63941	0.261961	0.68554	0.00220688	0.581629	0.287976	-0.563969	0.516214
MTND2	NADH dehydrogenase 2	4536	43749	43819	43678	0.779627	0.451705	0.877565	0.203824	0.241915	0.53912	-1.36391	-1.00449	0.676624	0.146702	0.29229	0.293076	-0.563925	0.516206
PPM1D	protein phosphatase 1D magnesium-dependent, delta isoform	8493	104667	104672	104669	0.479977	0.532066	0.474744	0.142063	0.254247	0.736013	-2.1212	-0.90018	1.3297	0.0172034	0.370853	0.0666177	-0.563893	0.516288
SITPEC	SITPEC	51295	122327	121791	122212	0.41357	0.5939	0.556644	0.226081	0.235378	0.499695	-1.1465	-1.06195	0.517312	0.223877	0.276372	0.39726	-0.563712	0.51642
CSNK2A2	casein kinase 2, alpha prime polypeptide	1459	103306	181		0.276042	0.263454		0.235052	0.379062		-1.06486	-0.0623173		0.276973	0.89008		-0.563588	0.596347
OR2W1	olfactory receptor, family 2, subfamily W, member 1	26692	6276	6366	6182	0.493958	0.609272	0.0826826	0.186329	0.321339	0.444237	-1.55217	-0.408886	0.270523	0.0806157	0.657396	0.585427	-0.563512	0.516629
GALNT10	UDP-N-acetyl-alpha-D-galactosamine:polypeptide N-acetylgalactosaminyltransferase 10 (GalNAc-T10)	55568	112493	112491	112492	0.462197	0.512169	0.789396	0.117834	0.462141	0.489082	-2.51348	0.353415	0.472276	0.00415924	0.544106	0.423456	-0.562595	0.51764
TRIM11	tripartite motif-containing 11	81559	115046	115045	115044	0.632962	0.745809	1.05403	0.14576	0.323992	0.564255	-2.06731	-0.391636	0.772218	0.0194072	0.811698	0.240218	-0.562243	0.517988
OR5H14	olfactory receptor, family 5, subfamily H, member 14	403273	254465	254467	254466	0.539559	0.79365	0.714211	0.240545	0.280758	0.394572	-1.0164	-0.692099	0.0218093	0.309197	0.545411	0.894833	-0.562229	0.517957
NDUFB4	NADH dehydrogenase (ubiquinone) 1 beta subcomplex, 4, 15kDa	4710	14864	14686	14779	0.558489	0.880959	0.7268	0.0860238	0.540759	0.572917	-3.17358	0.682992	0.804176	0.000230146	0.292836	0.317521	-0.562136	0.518179
TNR	tenascin R (restrictin, janusin)	7143	121430	121431	121432	0.40623	0.626519	0.583652	0.150057	0.335069	0.530224	-2.00636	-0.321115	0.64172	0.0234774	0.879537	0.320277	-0.561917	0.518323
DOT1L	DOT1-like, histone H3 methyltransferase (S. cerevisiae)	84444	112264	112263	112262	0.609265	0.67942	0.679284	0.124323	0.438042	0.489564	-2.40102	0.241064	0.474343	0.00619059	0.614037	0.429355	-0.561871	0.51839
SDSL	serine dehydratase-like	113675	120836	120892	120891	0.458553	0.860405	0.534742	0.166716	0.341735	0.468145	-1.7855	-0.27979	0.380493	0.044908	0.876897	0.497161	-0.5616	0.518641
PLCL1	phospholipase C-like 1	5334	17537	17625	17444	0.643049	0.481223	1.12394	0.167454	0.335252	0.475165	-1.77623	-0.319968	0.411715	0.0367968	0.634812	0.473902	-0.561495	0.51875
MAP2K4	mitogen-activated protein kinase kinase 4	6416	103634	103580	363	0.632449	0.411517	0.686034	0.125565	0.277296	0.766472	-2.38017	-0.718129	1.41477	0.00665995	0.459981	0.0519398	-0.561175	0.519147
MPP2	membrane protein, palmitoylated 2 (MAGUK p55 subfamily member 2)	4355	121533	121534	121535	0.49801	0.817514	0.785162	0.203125	0.342811	0.383351	-1.37111	-0.27319	-0.0387158	0.137419	0.825252	0.899219	-0.561006	0.519244
STK17B	serine/threonine kinase 17b (apoptosis-inducing)	9262	103588	118265	498	0.289023	0.856242	0.723858	0.261397	0.269607	0.378943	-0.842001	-0.777124	-0.0629771	0.717922	0.459963	0.922864	-0.560701	0.519556
CHI3L1	chitinase 3-like 1 (cartilage glycoprotein-39)	1116	119125	119126	119124	0.802035	0.937305	0.601214	0.114147	0.405039	0.578287	-2.58017	0.0767364	0.82375	0.00282209	0.760413	0.220176	-0.559894	0.52048
GSS	glutathione synthetase	2937	117841	117842	2254	0.510259	0.760127	0.750609	0.166306	0.364346	0.441442	-1.79066	-0.145384	0.257284	0.0483297	0.967963	0.597834	-0.559588	0.520749
OFD1	oral-facial-digital syndrome 1	8481	107188	107187		0.511585	0.652157		0.190786	0.468951		-1.50259	0.3841		0.103412	0.515997		-0.559244	0.600346
IMAGE:4907098	IMAGE:4907098	192134	42665	42745	122448	0.452325	0.49586	0.641118	0.122715	0.394758	0.552864	-2.42834	0.0227982	0.729435	0.00540176	0.683885	0.264294	-0.558703	0.521719
MGAT1	mannosyl (alpha-1,3-)-glycoprotein beta-1,2-N-acetylglucosaminyltransferase	4245	11481	11566		0.669678	0.468256		0.262575	0.341008		-0.832569	-0.284255		0.417387	0.871089		-0.558412	0.601093
BTN3A2	butyrophilin, subfamily 3, member A2	11118	19034	114707	19130	0.419104	0.312004	0.496829	0.182036	0.347624	0.423479	-1.60107	-0.243941	0.170135	0.0832113	0.924908	0.674611	-0.558293	0.522102
PLAA	phospholipase A2-activating protein	9373	14348	14443	14535	0.662273	0.631305	0.769854	0.283894	0.289569	0.327118	-0.668798	-0.627278	-0.371491	0.543117	0.5754	0.80851	-0.555856	0.524647
SERPINI2	serine (or cysteine) proteinase inhibitor, clade I (pancpin), member 2	5276	17619	118762		0.420756	0.91355		0.24578	0.365213		-0.971233	-0.140395		0.322988	0.96566		-0.555814	0.603485
GGCX	gamma-glutamyl carboxylase	2677	118582	118581	118583	0.462192	0.482498	0.72811	0.177752	0.326627	0.463736	-1.65103	-0.374647	0.360641	0.0647388	0.794124	0.50485	-0.555013	0.525562
PVRL3	poliovirus receptor-related 3	25945	111920	111921		0.840925	0.853203		0.244928	0.366778		-0.978515	-0.131428		0.31721	0.957967		-0.554971	0.604261
PYC1	pyrin domain containing 1	260434	45742	45836	39729	0.410821	0.423555	0.189712	0.0926506	0.37185	0.782081	-3.01789	-0.102617	1.45706	0.000561653	0.92562	0.0465865	-0.554482	0.526227
IGF1R	insulin-like growth factor 1 receptor	3480	110754	74	103301	0.832988	0.830522	0.534501	0.134607	0.430131	0.466299	-2.2343	0.202831	0.372204	0.011582	0.809243	0.527546	-0.55309	0.52762
PNPO	pyridoxine 5-phosphate oxidase	55163	117555	117556	117557	0.444356	0.572226	0.561108	0.21804	0.288629	0.429342	-1.22246	-0.6341	0.198977	0.195455	0.566979	0.648558	-0.552529	0.528173
P4HA3	procollagen-proline, 2-oxoglutarate 4-dioxygenase (proline 4-hydroxylase), alpha polypeptide III	283208	112469	110514	110516	0.648185	0.443183	0.672176	0.239454	0.268855	0.420122	-1.02593	-0.782986	0.153436	0.283038	0.341331	0.716286	-0.551828	0.528911
APP	amyloid beta (A4) precursor protein (protease nexin-II, Alzheimer disease)	351	114057	114058	118200	0.879875	0.462648	0.598839	0.141381	0.357095	0.53575	-2.13129	-0.187554	0.663469	0.0153275	0.985809	0.307842	-0.551792	0.528992
IL27RA	interleukin 27 receptor, alpha	9466	107559	111519	107558	0.320199	0.410727	0.345406	0.167848	0.327067	0.492706	-1.77131	-0.371819	0.487765	0.0511335	0.813663	0.39475	-0.551788	0.528977
UBE2D1	ubiquitin-conjugating enzyme E2D 1 (UBC4/5 homolog, yeast)	7321	120308	120307	120309	0.300398	0.645769	0.627099	0.171881	0.377306	0.417176	-1.7215	-0.0720599	0.138673	0.0437653	0.896101	0.702073	-0.551628	0.52914
HARS	histidyl-tRNA synthetase	3035	117877	10865	10957	0.505983	0.366998	0.62682	0.225812	0.283695	0.422338	-1.14899	-0.670268	0.164471	0.251351	0.54249	0.680042	-0.551597	0.529157
PGLYRP4	peptidoglycan recognition protein 4	57115	114865	114864	114866	0.296107	0.623868	0.974828	0.119968	0.27706	0.814059	-2.47583	-0.719921	1.54113	0.00433353	0.49293	0.0327008	-0.55154	0.529309
SLC25A12	solute carrier family 25 (mitochondrial carrier, Aralar), member 12	8604	119659	119660	119661	0.74534	0.368816	0.484956	0.144969	0.382765	0.487963	-2.07871	-0.0419227	0.467473	0.0195653	0.886604	0.44468	-0.551055	0.529766
JAK1	Janus kinase 1 (a protein tyrosine kinase)	3716	219	218	217	0.799041	0.504324	0.355448	0.206405	0.306444	0.428255	-1.33751	-0.508457	0.19366	0.0774021	0.676685	0.661705	-0.550768	0.530039
STK4	serine/threonine kinase 4	6789	103602	795	794	0.472812	0.656378	0.237987	0.196869	0.266595	0.516133	-1.43675	-0.800693	0.585213	0.117827	0.445344	0.215982	-0.550742	0.530079
RAB6A	RAB6A, member RAS oncogene family	5870	120852	120913	120912	0.424169	0.780669	0.709217	0.122131	0.381822	0.580985	-2.43835	-0.0470969	0.833514	0.00113109	0.877396	0.215764	-0.550643	0.530229
STK39	serine threonine kinase 39 (STE20/SPS1 homolog, yeast)	27347	896	897	898	0.546801	0.392035	0.735535	0.248946	0.28108	0.387318	-0.944381	-0.689701	-0.0171158	0.346661	0.522885	0.846497	-0.550399	0.530421
DNASE1L1	deoxyribonuclease I-like 1	1774	121618	121617	121616	0.443491	0.692645	0.831774	0.266654	0.304863	0.333445	-0.800227	-0.519307	-0.331307	0.442414	0.678801	0.840982	-0.550281	0.530542
SGPL1	sphingosine-1-phosphate lyase 1	8879	118700	118701	118699	0.807014	0.461863	0.741386	0.203923	0.304793	0.43632	-1.36289	-0.519786	0.232797	0.142323	0.662424	0.620398	-0.549961	0.530896
UBE2L6	ubiquitin-conjugating enzyme E2L 6	9246	120380	120379	120378	0.880496	0.750005	0.720967	0.119155	0.365665	0.622904	-2.4901	-0.137804	0.979665	0.00440421	0.965551	0.173095	-0.549411	0.531542
HUNK	hormonally upregulated Neu-associated kinase	30811	952	951	953	1.15307	0.667017	0.67891	0.167234	0.351596	0.461767	-1.77899	-0.220109	0.351715	0.0468514	0.959668	0.496547	-0.549128	0.531794
TUBB2	TUBB2	10383	120459	120866	120867	0.538647	0.48253	0.556547	0.162547	0.303644	0.55151	-1.83863	-0.527709	0.724292	0.0419397	0.662291	0.33434	-0.547348	0.533696
ASS	argininosuccinate synthetase	445	117837	117838	7869	0.217455	0.701481	0.466554	0.189019	0.303267	0.475261	-1.52211	-0.530314	0.412142	0.102739	0.664029	0.479479	-0.54676	0.534303
FER	fer (fps/fes related) tyrosine kinase (phosphoprotein NCP94)	2241	103594	657	658	0.707426	0.599048	0.784153	0.19064	0.312503	0.458276	-1.50419	-0.467383	0.335796	0.116011	0.492412	0.521949	-0.545257	0.535901
PTPNS1L2	protein tyrosine phosphatase, non-receptor type substrate 1-like 2	128646	129986	110429		0.504442	0.955568		0.212833	0.426408		-1.27318	0.184595		0.16247	0.637202		-0.54429	0.614146
DNAL4	dynein, axonemal, light polypeptide 4	10126	118324	118325	118323	0.663404	0.763857	0.676353	0.194029	0.352628	0.399854	-1.46722	-0.213961	0.0497053	0.113281	0.961631	0.780191	-0.543825	0.537424
MYBPC2	myosin binding protein C, fast type	4606	118382	118381	118383	0.648099	0.530625	0.724914	0.17379	0.37307	0.422099	-1.69832	-0.0957446	0.163285	0.0572439	0.924339	0.680099	-0.543593	0.53768
PRKWNK2	WNK lysine deficient protein kinase 2	65268	130211	130210		0.333561	0.401109		0.171972	0.528236		-1.72038	0.633839		0.0480635	0.426164		-0.543271	0.615111
BLVRA	biliverdin reductase A	644	110707	110708	110709	0.480716	0.520622	0.706793	0.214463	0.254764	0.501135	-1.25716	-0.89592	0.523351	0.181873	0.375997	0.385255	-0.543245	0.538049
GNG7	guanine nucleotide binding protein (G protein), gamma 7	2788	262354	125818	262355	0.712737	0.865263	0.678398	0.174296	0.314598	0.499756	-1.69222	-0.45336	0.51757	0.058804	0.767236	0.369301	-0.542669	0.538672
MGC43026	solute carrier family 9, isoform 11	284525	104899	104902	104900	0.508417	0.220219	0.879856	0.203672	0.255036	0.527624	-1.36548	-0.893677	0.631405	0.143795	0.383938	0.323922	-0.542583	0.538761
CDK7	cyclin-dependent kinase 7 (MO15 homolog, Xenopus laevis, cdk-activating kinase)	1022	166	167	168	0.685295	0.321375	0.561297	0.15073	0.31829	0.571715	-1.99697	-0.428887	0.799771	0.0265344	0.743592	0.233302	-0.542028	0.539376
DBR1	debranching enzyme homolog 1 (S. cerevisiae)	51163	24144	24049	24236	0.369873	0.244448	0.887928	0.197077	0.296389	0.469933	-1.43453	-0.578442	0.388487	0.120397	0.614739	0.486752	-0.541495	0.539918
DGKQ	diacylglycerol kinase, theta 110kDa	1609	125	126		0.419412	0.640663		0.194068	0.468932		-1.4668	0.384017		0.0873254	0.487117		-0.54139	0.616847
KIAA1446	KIAA1446	57596	140673	140674		0.42695	0.627065		0.255316	0.356482		-0.891381	-0.191155		0.444708	0.994534		-0.541268	0.616945
KIR2DL4	killer cell immunoglobulin-like receptor, two domains, long cytoplasmic tail, 4	3805	41756	41674	41826	0.460693	0.555229	0.806435	0.148213	0.385362	0.481468	-2.03229	-0.0277384	0.439363	0.0185284	0.938588	0.460544	-0.540223	0.541301
CDC42BPB	CDC42 binding protein kinase beta (DMPK-like)	9578	103598	747		0.61282	0.609829		0.185597	0.491238		-1.56043	0.481505		0.100141	0.4343		-0.539462	0.618645
LILRB3	leukocyte immunoglobulin-like receptor, subfamily B (with TM and ITIM domains), member 3	11025	18846	46172		0.488023	0.403257		0.133856	0.681238		-2.24604	1.16746		0.0106211	0.107567		-0.539288	0.618847
MYO10	myosin X	4651	118391	118392	118393	0.231783	0.0928715	0.853364	0.15318	0.343527	0.523649	-1.96314	-0.268816	0.615543	0.0257801	0.89796	0.34297	-0.538803	0.542822
CCNE2	cyclin E2	9134	118857	118855	118856	0.453506	0.353993	0.458489	0.115083	0.414396	0.579106	-2.56303	0.12465	0.826719	0.00333213	0.717427	0.217533	-0.537221	0.544557
HSPCB	heat shock 90kDa protein 1, beta	3326	119759	119758	119760	0.194536	0.656031	0.956617	0.250092	0.254832	0.433367	-0.93475	-0.895357	0.218554	0.343941	0.365147	0.653995	-0.537185	0.544528
CLCNKB	chloride channel Kb	1188	45919	6919		0.782298	0.329116		0.233123	0.392057		-1.08215	0.00839877		0.0970886	0.821355		-0.536873	0.621041
HSD11B1	hydroxysteroid (11-beta) dehydrogenase 1	3290	107742	16400	107743	0.232963	0.501141	0.711707	0.143629	0.29597	0.650464	-2.0982	-0.581409	1.07049	0.0212208	0.594475	0.121871	-0.536373	0.545451
TRESK-2	potassium channel, subfamily K, member 18	338567	104911	104909	104913	0.3887	0.335529	0.803733	0.259703	0.275478	0.386533	-0.855639	-0.731933	-0.0213716	0.375997	0.775479	0.852827	-0.536315	0.545457
CALM1	calmodulin 1 (phosphorylase kinase, delta)	801	146696	146697		0.314618	0.551518		0.266266	0.343467		-0.803283	-0.269184		0.438162	0.924053		-0.536234	0.621633
NR4A1	nuclear receptor subfamily 4, group A, member 1	3164	41752	41824	41668	0.703793	0.513025	0.517314	0.219849	0.327042	0.385108	-1.20514	-0.371983	-0.0291179	0.210091	0.809212	0.873553	-0.535413	0.54643
ACAS2	acetyl-Coenzyme A synthetase 2 (ADP forming)	55902	117989	117990	27365	0.353789	0.704075	0.490909	0.240782	0.288202	0.39903	-1.01434	-0.637207	0.0453808	0.26928	0.568759	0.790989	-0.535388	0.546456
SRM	spermidine synthase	6723	119459	117146	119460	0.240468	0.530605	1.08596	0.135986	0.432782	0.470603	-2.21292	0.215721	0.391476	0.0270747	0.633177	0.490671	-0.53524	0.54666
MRGX3	MAS-related GPR, member X3	117195	45571	6669	45661	0.373943	0.429186	0.699619	0.19801	0.367908	0.380545	-1.42462	-0.124973	-0.0541245	0.132861	0.996905	0.878302	-0.534572	0.547342
RGR	retinal G protein coupled receptor	5995	4567	262327	4661	0.635396	0.239544	1.05185	0.178714	0.199693	0.777888	-1.63972	-1.40686	1.44579	0.0734695	0.157653	0.0469187	-0.533598	0.548449
PTAFR	platelet-activating factor receptor	5724	2179	2088	1993	0.630017	0.824244	0.365636	0.215596	0.305154	0.421973	-1.24612	-0.517303	0.162659	0.175787	0.693521	0.685533	-0.533587	0.5484
MTMR7	myotubularin related protein 7	9108	223334	223336	223335	0.696181	0.644661	0.611834	0.232787	0.266947	0.447065	-1.08517	-0.797923	0.283836	0.259778	0.439889	0.571525	-0.533087	0.548941
GPR20	G protein-coupled receptor 20	2843	41936	42023		0.81344	0.225522		0.270914	0.3387		-0.766981	-0.298501		0.466135	0.910894		-0.532741	0.624895
RGS4	regulator of G-protein signalling 4	5999	142866	16547	142865	0.296551	0.576763	0.655346	0.126285	0.320348	0.687619	-2.36818	-0.415367	1.18702	0.00827754	0.766507	0.100418	-0.532175	0.54999
SLC25A18	solute carrier family 25 (mitochondrial carrier), member 18	83733	119845	119844	119846	0.234091	0.53764	0.148667	0.192941	0.344458	0.418723	-1.47902	-0.263136	0.146442	0.10488	0.917708	0.710151	-0.531905	0.550221
OAS2	2-5-oligoadenylate synthetase 2, 69/71kDa	4939	117538	117536		0.502586	0.643927		0.277211	0.331335		-0.718772	-0.344623		0.501591	0.826271		-0.531697	0.625871
MLC1SA	MLC1SA	140465	11606	118373	11792	0.458724	1.11117	0.978492	0.132084	0.419845	0.502066	-2.27399	0.152055	0.527245	0.00964469	0.699255	0.386013	-0.531563	0.550629
TNFRSF10A	tumor necrosis factor receptor superfamily, member 10a	8797	4911	5004		0.550419	0.304844		0.214788	0.42799		-1.25399	0.19236		0.185708	0.654376		-0.530816	0.626706
CDC42BPA	CDC42 binding protein kinase alpha (DMPK-like)	8476	22066	430	103791	0.321136	0.290173	0.45952	0.202962	0.331375	0.415269	-1.3728	-0.344368	0.129065	0.13075	0.741643	0.790303	-0.529368	0.55296
GALM	galactose mutarotase (aldose 1-epimerase)	130589	118121	110019	37158	0.462773	0.138669	0.416345	0.0830115	0.394842	0.852364	-3.24835	0.0232463	1.63759	0.000165613	0.803383	0.0363065	-0.529171	0.55331
TNFRSF11A	tumor necrosis factor receptor superfamily, member 11a, activator of NFKB	8792	111373	107248	13784	0.760638	0.903834	0.372368	0.171229	0.323766	0.504021	-1.72947	-0.393102	0.535396	0.0642764	0.799031	0.389573	-0.529059	0.553311
OR8G2	olfactory receptor, family 8, subfamily G, member 2	26492	213297	213318	213295	0.455902	0.470247	0.744623	0.158067	0.354387	0.498914	-1.89726	-0.203525	0.514031	0.0342124	0.971251	0.397291	-0.528918	0.55347
LYPLA1	lysophospholipase I	10434	17774	17680		0.45688	0.595731		0.189501	0.486468		-1.51676	0.461036		0.101202	0.45619		-0.527862	0.629484
DBH	dopamine beta-hydroxylase (dopamine beta-monooxygenase)	1621	110716	110715	106246	0.585091	0.723117	0.758921	0.253141	0.301244	0.367348	-0.90933	-0.544354	-0.128167	0.368899	0.628988	0.995743	-0.527284	0.555207
LOC151575	LOC151575	151575	213312	213311	213313	0.618731	0.83488	0.426544	0.241379	0.271465	0.427653	-1.00914	-0.762712	0.190711	0.273023	0.423302	0.650733	-0.527047	0.55547
MPI	mannose phosphate isomerase	4351	111176	111175		0.432474	0.760925		0.231018	0.399443		-1.10118	0.047549		0.257005	0.785118		-0.526814	0.630454
NPY	neuropeptide Y	4852	41619	41788	41709	0.56156	0.677363	0.755649	0.157505	0.342554	0.520499	-1.90472	-0.274763	0.602882	0.0343841	0.908816	0.335262	-0.525535	0.557141
N-PAC	N-PAC	84656	113776	109777	109778	0.243155	0.74549	0.734399	0.225531	0.320292	0.389011	-1.15161	-0.415736	-0.00796444	0.216127	0.764097	0.839703	-0.525102	0.55758
ITGB4BP	integrin beta 4 binding protein	3692	122524	11200	122505	0.526794	0.651006	0.78305	0.16372	0.226319	0.758594	-1.82354	-1.14429	1.3931	0.0431087	0.248718	0.0536673	-0.524909	0.557852
MICAL2	microtubule associated monoxygenase, calponin and LIM domain containing 2	9645	111895	111896	111897	0.547379	0.768283	0.563329	0.119226	0.483327	0.487949	-2.48885	0.447446	0.467411	0.00407724	0.439659	0.431784	-0.524664	0.558118
OVTN	ovochymase 2	341277	103981	103980		0.772474	0.542641		0.134409	0.688191		-2.23738	1.18877		0.0121506	0.0965992		-0.524307	0.632863
GNAL	guanine nucleotide binding protein (G protein), alpha activating activity polypeptide, olfactory type	2774	119882	119883		0.946505	0.792361		0.141203	0.655104		-2.13394	1.0854		0.016351	0.145191		-0.524271	0.63289
PDHA2	pyruvate dehydrogenase (lipoamide) alpha 2	5161	16059	16149	16231	0.31248	0.528664	0.713167	0.160785	0.264967	0.661259	-1.8615	-0.813545	1.10502	0.0387229	0.49104	0.117125	-0.523341	0.559543
KLP1	KLP1	57106	46319	28287	28380	0.470573	0.763883	0.590004	0.130174	0.404417	0.535614	-2.30455	0.0735141	0.662937	0.00905233	0.762855	0.312951	-0.5227	0.560245
GALR2	galanin receptor 2	8811	4818	45063	44971	0.526185	0.985055	0.252	0.259333	0.312813	0.347816	-0.858627	-0.465299	-0.242787	0.400784	0.658367	0.944356	-0.522237	0.560692
TRIM51	tripartite motif-containing 51	84767	34557	118844	118845	0.591517	0.497202	0.805651	0.134749	0.443782	0.472114	-2.23209	0.268373	0.398204	0.0114692	0.599103	0.479186	-0.521837	0.561178
SIAT10	ST3 beta-galactoside alpha-2,3-sialyltransferase 6	10402	111644	111643	111645	0.655701	0.685815	0.106564	0.140163	0.422542	0.476946	-2.14944	0.165487	0.419565	0.012765	0.713159	0.774558	-0.521463	0.561582
GPR161	G protein-coupled receptor 161	23432	44530	44597	44658	0.477497	0.868259	0.835485	0.145043	0.331931	0.58683	-2.07766	-0.340852	0.854516	0.0194776	0.837729	0.208697	-0.521331	0.56173
MANBA	mannosidase, beta A, lysosomal	4126	119247	119246		0.722727	0.627618		0.25466	0.364625		-0.896773	-0.143776		0.340716	0.935045		-0.520275	0.636601
TUBB4Q	tubulin, beta polypeptide 4, member Q	56604	120881	120906	120907	0.825149	0.228389	0.802259	0.241252	0.267661	0.438276	-1.01025	-0.792322	0.242185	0.305567	0.447124	0.60082	-0.520128	0.563002
CHST11	carbohydrate (chondroitin 4) sulfotransferase 11	50515	112035	112033		0.64329	0.674926		0.195452	0.475252		-1.45189	0.412102		0.122051	0.600443		-0.519895	0.636974
GSTK1	glutathione S-transferase kappa 1	373156	213025	213261	213024	0.763949	0.375097	0.63337	0.262762	0.275254	0.391811	-0.831069	-0.733638	0.00707899	0.418955	0.488399	0.878198	-0.519209	0.563999
LCN1	lipocalin 1 (tear prealbumin)	3933	11421	11325	120977	0.314108	0.593987	0.466403	0.194795	0.29295	0.496635	-1.45896	-0.602929	0.504426	0.0988492	0.593189	0.41431	-0.519154	0.564077
GRIK5	glutamate receptor, ionotropic, kainate 5	2901	11033	106682	106681	0.490718	0.554777	0.456207	0.123207	0.280591	0.820431	-2.41995	-0.693353	1.55749	0.00594856	0.525689	0.0211581	-0.518604	0.564751
DIABLO	diablo homolog (Drosophila)	56616	44457	44368	44275	0.906996	0.764236	0.475002	0.221138	0.299448	0.428369	-1.19287	-0.556905	0.194216	0.218337	0.512437	0.654326	-0.518521	0.564758
PRSS7	protease, serine, 7 (enterokinase)	5651	103900	103901		0.925992	0.82329		0.233211	0.398834		-1.08136	0.0443516		0.278211	0.96294		-0.518504	0.638275
ARHGAP9	Rho GTPase activating protein 9	64333	34465	34278	34374	0.672855	1.11437	0.325133	0.222437	0.328115	0.388753	-1.18059	-0.365108	-0.00935614	0.217999	0.699811	0.82945	-0.51835	0.564942
STK22B	serine/threonine kinase 22B (spermiogenesis associated)	23617	46442	103793		0.6659	0.885359		0.195171	0.47718		-1.45491	0.420594		0.11821	0.488374		-0.51716	0.639554
SBF1	SET binding factor 1	6305	142534	216000		0.316543	0.369692		0.251451	0.37038		-0.923377	-0.110922		0.467976	0.934147		-0.517149	0.63955
TAC3	tachykinin 3 (neuromedin K, neurokinin beta)	6866	20266	20357	20172	0.823667	0.404674	0.324695	0.141503	0.438156	0.458527	-2.12949	0.241611	0.336945	0.0165205	0.634666	0.527287	-0.516977	0.566482
PDHX	pyruvate dehydrogenase complex, component X	8050	13340	107157	107158	0.663032	0.481862	0.554779	0.260804	0.316541	0.344803	-0.846767	-0.440447	-0.261038	0.388912	0.745372	0.918709	-0.516084	0.567417
GRM1	glutamate receptor, metabotropic 1	2911	1927	1838	1744	0.626424	0.416376	0.76574	0.0676573	0.630345	0.667923	-3.67741	1.00458	1.12605	1.92921e-05	0.127179	0.119019	-0.515592	0.568132
CDADC1	cytidine and dCMP deaminase domain containing 1	81602	103612	1196		0.700874	0.742854		0.278375	0.335175		-0.709983	-0.320451		0.516721	0.798916		-0.515217	0.641374
PPP2R2A	protein phosphatase 2 (formerly 2A), regulatory subunit B (PR 52), alpha isoform	5520	104516	105831	104518	0.698469	0.51616	0.423605	0.193629	0.267851	0.550313	-1.47155	-0.790835	0.719732	0.101973	0.445836	0.268851	-0.514219	0.56949
FUT3	fucosyltransferase 3 (galactoside 3(4)-L-fucosyltransferase, Lewis blood group included)	2525	110603	110601	110602	0.468586	0.40992	0.85079	0.222471	0.298374	0.430013	-1.18026	-0.564436	0.202256	0.210998	0.62948	0.659049	-0.514148	0.56955
PSMB8	proteasome (prosome, macropain) subunit, beta type, 8 (large multifunctional protease 7)	5696	105291	105781		0.775023	0.852669		0.304246	0.307014		-0.523555	-0.504558		0.667809	0.681216		-0.514056	0.64247
DAB1	disabled homolog 1 (Drosophila)	1600	121873	121874		0.654582	0.773445		0.245306	0.380807		-0.975281	-0.0526812		0.321367	0.88045		-0.513981	0.642546
ADCYAP1	adenylate cyclase activating polypeptide 1 (pituitary)	116	119589	119591	119590	0.262714	1.12965	0.58724	0.116972	0.438067	0.5574	-2.52889	0.241181	0.746577	0.00414129	0.671373	0.292458	-0.513711	0.570091
GLRB	glycine receptor, beta	2743	105416	104346		0.504647	1.00446		0.229321	0.407855		-1.11665	0.0912683		0.269031	0.868237		-0.512688	0.643773
CAPN10	calpain 10	11132	213232	213262	213231	0.607613	0.326689	0.80751	0.19067	0.283828	0.52892	-1.50387	-0.669286	0.636553	0.103603	0.559238	0.322366	-0.512199	0.571707
MGST3	microsomal glutathione S-transferase 3	4259	42072	41995	111471	0.620236	0.61568	0.571101	0.136025	0.337026	0.626012	-2.21231	-0.308895	0.990106	0.0133954	0.850107	0.153181	-0.510368	0.573757
ADAMTS3	a disintegrin-like and metalloprotease (reprolysin type) with thrombospondin type 1 motif, 3	9508	104121	104122		0.155491	0.722878		0.233013	0.402282		-1.08314	0.0624098		0.34985	0.77283		-0.510363	0.645976
ARHGDIB	Rho GDP dissociation inhibitor (GDI) beta	397	119595	119594		1.03108	0.689856		0.161457	0.580581		-1.85274	0.832056		0.0402351	0.21763		-0.510343	0.646024
SSTR2	somatostatin receptor 2	6752	1865	1951	1772	1.07159	0.438826	0.742958	0.214391	0.353958	0.37852	-1.25787	-0.206063	-0.0653166	0.177172	0.960599	0.888828	-0.509751	0.574385
SLC19A3	solute carrier family 19, member 3	80704	120053	117677		0.404209	0.399736		0.254068	0.369412		-0.901657	-0.116417		0.271194	0.906926		-0.509037	0.64723
ALAS2	aminolevulinate, delta-, synthase 2 (sideroblastic/hypochromic anemia)	212	116793	116791	116792	0.283393	0.338477	1.13921	0.175466	0.356839	0.45925	-1.67819	-0.189056	0.340247	0.0633551	0.880753	0.536884	-0.509001	0.575229
MGC15763	MGC15763	92106	43802	43732	43661	0.403736	0.611859	0.463532	0.274869	0.27745	0.377064	-0.736576	-0.716969	-0.0734032	0.177332	0.444198	0.91567	-0.508983	0.575226
PITPNB	phosphatidylinositol transfer protein, beta	23760	120020	117462		0.462237	0.410765		0.243241	0.385944		-0.993015	-0.0245729		0.314315	0.827848		-0.508794	0.647462
PPM1L	protein phosphatase 1 (formerly 2C)-like	151742	115035	104979	104978	0.658519	0.963226	0.474316	0.186158	0.211625	0.730378	-1.5541	-1.28511	1.31358	0.0954181	0.176161	0.0551427	-0.508543	0.575767
FLJ23074	Yeast Sps1/Ste20-related kinase 4 (S. cerevisiae)	80122	1073	1071		0.821945	0.64746		0.299606	0.313462		-0.555795	-0.460952		0.68263	0.705891		-0.508374	0.647857
FCN3	ficolin (collagen/fibrinogen domain containing) 3 (Hakata antigen)	8547	121455	121456	121457	0.454662	0.823886	0.359926	0.117224	0.479063	0.512801	-2.52437	0.428858	0.571628	0.00359589	0.458456	0.378682	-0.507961	0.576422
OR1D4	olfactory receptor, family 1, subfamily D, member 4	8385	213145	213144	213143	0.504501	0.0682766	0.53994	0.251696	0.281986	0.405934	-0.921336	-0.682948	0.0813642	0.37457	0.513097	0.811306	-0.50764	0.576711
SLC9A9	solute carrier family 9 (sodium/hydrogen exchanger), isoform 9	285195	119880	119879	119881	0.148133	0.471753	0.646012	0.296982	0.311274	0.311675	-0.574252	-0.475649	-0.472943	0.625916	0.711108	0.669274	-0.507615	0.576733
LTBR	lymphotoxin beta receptor (TNFR superfamily, member 3)	4055	106774	106773		0.515733	0.718331		0.157572	0.597065		-1.90383	0.890787		0.033225	0.200207		-0.506524	0.649653
LOC124538	olfactory receptor, family 4, subfamily D, member 2	124538	213216	213253	213240	0.564439	0.286231	0.864252	0.203899	0.302695	0.468029	-1.36313	-0.53428	0.379974	0.14492	0.667329	0.602464	-0.505813	0.578743
SELO	SELO	83642	125649	202329	125650	0.553572	0.492107	0.749779	0.10929	0.48765	0.542161	-2.67138	0.466127	0.688424	0.00221113	0.434036	0.285829	-0.505611	0.57903
HMOX1	heme oxygenase (decycling) 1	3162	11056	11242	11152	0.416155	0.236078	0.988453	0.130858	0.297087	0.743289	-2.29356	-0.573509	1.35034	0.00946782	0.59558	0.0709163	-0.505576	0.579064
GPR25	G protein-coupled receptor 25	2848	212642	120926		0.404304	0.901927		0.247385	0.380773		-0.95758	-0.0528714		0.323467	0.879059		-0.505226	0.650852
FLJ37451	glycerophosphodiester phosphodiesterase domain containing 1	284161	141923	141924	141922	0.300399	0.471363	0.130375	0.153015	0.222093	0.850878	-1.96541	-1.18383	1.63393	0.037092	0.213539	0.0278637	-0.505101	0.579596
CTBS	chitobiase, di-N-acetyl-	1486	14703	14608	14796	0.556112	0.572714	0.898157	0.208231	0.333132	0.417609	-1.31904	-0.333276	0.140853	0.158157	0.820114	0.68594	-0.50382	0.580944
GLI	glioma-associated oncogene homolog 1 (zinc finger protein)	2735	115641	115642	107672	0.492229	0.47347	0.602977	0.161085	0.323795	0.555502	-1.85758	-0.392916	0.739421	0.0390508	0.71883	0.268615	-0.503693	0.581111
PLA2G4B	phospholipase A2, group IVB (cytosolic)	8681	15937	15750	15845	0.534885	0.470318	0.803531	0.215318	0.32095	0.419784	-1.24882	-0.411429	0.151748	0.18057	0.769868	0.953534	-0.502833	0.582037
NDUFB3	NADH dehydrogenase (ubiquinone) 1 beta subcomplex, 3, 12kDa	4709	44920	11618		0.638337	1.01933		0.250361	0.377228		-0.932494	-0.0724921		0.352325	0.943831		-0.502493	0.653454
SIAT7E	ST6 (alpha-N-acetyl-neuraminyl-2,3-beta-galactosyl-1,3)-N-acetylgalactosaminide alpha-2,6-sialyltransferase 5	81849	112233	112234	112235	0.333211	0.0745546	0.635793	0.215811	0.280378	0.47981	-1.24403	-0.694945	0.432125	0.17853	0.503107	0.462643	-0.502282	0.582654
KLK8	kallikrein 8 (neuropsin/ovasin)	11202	37237	45696		0.832028	0.591243		0.258346	0.365756		-0.866632	-0.137277		0.391835	0.965473		-0.501955	0.653966
XPO1	exportin 1 (CRM1 homolog, yeast)	7514	114350	114349	118206	0.321383	0.322896	0.297771	0.253491	0.292599	0.392623	-0.906429	-0.605441	0.0114253	0.3512	0.598	0.811711	-0.500148	0.585012
FARS1	phenylalanine-tRNA synthetase 2 (mitochondrial)	10667	18007	18097	18182	0.340253	0.401007	0.4635	0.179372	0.40082	0.40531	-1.63201	0.0547713	0.0781382	0.0720776	0.779062	0.742288	-0.499699	0.585529
SLC6A14	solute carrier family 6 (neurotransmitter transporter), member 14	11254	117440	117439		0.620037	0.642512		0.187717	0.504477		-1.5366	0.537294		0.0933375	0.385272		-0.499654	0.656179
CESK1	CESK1	150160	124774	124773		0.351177	0.776798		0.219052	0.432415		-1.21276	0.213938		0.189681	0.627123		-0.499408	0.656402
PAFAH1B3	platelet-activating factor acetylhydrolase, isoform Ib, gamma subunit 29kDa	5050	119453	119452	119451	0.669876	0.708372	0.783932	0.130884	0.466718	0.477828	-2.29314	0.374089	0.423441	0.00890358	0.535969	0.461396	-0.498536	0.586857
DKFZp566O084	DKFZp566O084	25979	113489	113488	108739	0.464723	0.724458	0.562554	0.228055	0.291412	0.439262	-1.12825	-0.613971	0.246897	0.227215	0.578201	0.616034	-0.498443	0.586916
ART3	ADP-ribosyltransferase 3	419	110870	110868	110872	0.57466	0.603177	1.03606	0.122607	0.475682	0.500739	-2.43019	0.414	0.52169	0.00544197	0.474596	0.393181	-0.498165	0.587279
GBA3	glucosidase, beta, acid 3 (cytosolic)	57733	119817	119818	119819	0.712272	0.83734	0.986887	0.20637	0.275146	0.514413	-1.33786	-0.734464	0.578212	0.153354	0.502284	0.347699	-0.498038	0.587378
MMP27	matrix metalloproteinase 27	64066	104166	29843		0.594676	1.02822		0.287455	0.330507		-0.64265	-0.349872		0.570891	0.609984		-0.496261	0.659399
RNASE6	ribonuclease, RNase A family, k6	6039	122197	122320	122198	0.399367	0.513487	1.02473	0.226464	0.313168	0.412986	-1.14294	-0.462919	0.117495	0.218753	0.722152	0.721223	-0.496123	0.5895
GNA14	guanine nucleotide binding protein (G protein), alpha 14	9630	119691	119693	119692	0.537859	0.901027	0.45095	0.202783	0.258419	0.558974	-1.37465	-0.866037	0.752493	0.139893	0.397286	0.25583	-0.496065	0.589583
MTMR3	myotubularin related protein 3	8897	138558	138559	138560	0.932532	0.553951	0.666434	0.146229	0.390692	0.513727	-2.06057	0.00108218	0.575411	0.0217204	0.838193	0.362568	-0.494691	0.591133
TTL	tubulin tyrosine ligase	150465	120740	120741	120742	0.394953	0.660345	0.213711	0.198234	0.219902	0.675058	-1.42224	-1.20463	1.14834	0.133749	0.208196	0.10272	-0.492843	0.593202
USP15	ubiquitin specific protease 15	9958	105134	105135		0.684897	0.37505		0.302133	0.315605		-0.538178	-0.446661		0.551844	0.736908		-0.49242	0.663077
SPATA5	spermatogenesis associated 5	166378	119394	119393		0.473412	0.781955		0.204927	0.465469		-1.35259	0.368465		0.149266	0.509346		-0.492062	0.663433
CXorf34	chromosome X open reading frame 34	79979	119373	118029	118030	0.453029	0.369917	0.814447	0.175468	0.246905	0.68086	-1.67816	-0.96165	1.1663	0.0661772	0.328411	0.100106	-0.491171	0.595078
PMPCB	peptidase (mitochondrial processing) beta	9512	104060	14368		0.459551	0.26053		0.164634	0.579987		-1.81187	0.829909		0.0442448	0.1724		-0.490978	0.664492
DNASE1	deoxyribonuclease I	1773	122314	122316	122315	0.595784	0.35505	0.570055	0.245132	0.253874	0.474178	-0.976773	-0.903264	0.407353	0.3182	0.301277	0.479515	-0.490895	0.595351
UBE2C	ubiquitin-conjugating enzyme E2C	11065	120818	120498	120873	0.628093	0.623871	0.610245	0.185682	0.341788	0.465177	-1.55947	-0.279462	0.367151	0.0925799	0.900368	0.507782	-0.490595	0.595696
CSNK1A1	casein kinase 1, alpha 1	1452	179	178		0.652052	0.999825		0.201477	0.474143		-1.38821	0.407197		0.115842	0.475179		-0.490506	0.664927
PTDSS1	phosphatidylserine synthase 1	9791	117958	117957	117959	0.715153	0.589787	0.82988	0.226063	0.292198	0.447099	-1.14666	-0.608317	0.283995	0.226651	0.583696	0.570334	-0.490326	0.595987
PI4K2B	PI4K2B	55300	1262	1167	1357	0.315016	0.747846	0.619891	0.188012	0.388211	0.404879	-1.53331	-0.0122829	0.0759055	0.0958049	0.853562	0.774799	-0.489897	0.596475
P2RY4	pyrimidinergic receptor P2Y, G-protein coupled, 4	5030	4332	4420	4238	0.71264	0.727897	0.735911	0.183462	0.382963	0.420879	-1.58471	-0.0408359	0.157215	0.0210124	0.841859	0.685123	-0.489443	0.596986
TFPI2	tissue factor pathway inhibitor 2	7980	121604	121606	121605	0.556399	0.707346	0.57479	0.150629	0.352843	0.556418	-1.99837	-0.212682	0.742878	0.0258217	0.961041	0.268036	-0.48939	0.597069
PITPNM1	phosphatidylinositol transfer protein, membrane-associated 1	9600	117289	117287		0.662587	0.248682		0.222871	0.429147		-1.1765	0.198023		0.219055	0.651868		-0.489237	0.666139
MELK	maternal embryonic leucine zipper kinase	9833	961	103349		0.792374	0.282836		0.263642	0.362802		-0.824057	-0.154294		0.422382	0.867725		-0.489175	0.666191
OR12D3	olfactory receptor, family 12, subfamily D, member 3	81797	42908	43003	43089	0.638618	0.793158	1.04327	0.180884	0.312387	0.523597	-1.61439	-0.468161	0.615332	0.0685236	0.660195	0.334375	-0.489074	0.597408
LCMT2	leucine carboxyl methyltransferase 2	9836	111906	111905	111904	0.590184	0.825363	0.773225	0.229817	0.356653	0.361125	-1.11211	-0.19015	-0.164009	0.248387	0.981389	0.988625	-0.488755	0.597745
MYO1F	myosin IF	4542	118394	118396	118395	0.43962	0.483586	0.690447	0.235024	0.281161	0.447987	-1.06511	-0.689094	0.288157	0.274726	0.510755	0.601943	-0.488681	0.597833
PLCG2	phospholipase C, gamma 2 (phosphatidylinositol-specific)	5336	12066	11977	11882	0.735593	0.6086	0.620013	0.207801	0.353167	0.403481	-1.32337	-0.210757	0.0686527	0.158507	0.949099	0.785545	-0.488492	0.598046
POLD3	polymerase (DNA-directed), delta 3, accessory subunit	10714	119913	119736	119914	0.292866	0.94244	0.239446	0.102036	0.536908	0.540598	-2.81546	0.668	0.682366	0.00120508	0.299187	0.290022	-0.488366	0.598267
THEM2	thioesterase superfamily member 2	55856	119801	119917	119918	0.454772	1.21439	0.892536	0.160612	0.360286	0.512157	-1.86375	-0.168891	0.568989	0.047514	0.99844	0.407385	-0.487885	0.598751
TYK2	tyrosine kinase 2	7297	399	398	400	0.612763	0.377093	0.0973076	0.144973	0.339304	0.602878	-2.07867	-0.294765	0.911114	0.0189985	0.956597	0.211096	-0.48744	0.599267
CACNB3	calcium channel, voltage-dependent, beta 3 subunit	784	7129	104344	105411	0.312509	0.941411	0.530022	0.183491	0.361867	0.446757	-1.58438	-0.159705	0.282392	0.0769807	0.970559	0.596189	-0.48723	0.599474
CYP1A1	cytochrome P450, family 1, subfamily A, polypeptide 1	1543	106125	106124	106123	0.65443	0.379552	0.995914	0.146104	0.375137	0.541523	-2.06236	-0.0841516	0.685955	0.0189298	0.90254	0.277115	-0.486851	0.599924
PHKA2	phosphorylase kinase, alpha 2 (liver)	5256	143279	143278		0.507314	0.282524		0.24257	0.395231		-0.998815	0.025313		0.294451	0.769085		-0.486751	0.668523
ITGAM	integrin, alpha M (complement component receptor 3, alpha; also known as CD11b (p170), macrophage antigen alpha polypeptide)	3684	106177	106178	110697	0.513686	0.763576	0.835702	0.181586	0.283252	0.577533	-1.60627	-0.673553	0.821011	0.088577	0.475789	0.233211	-0.48627	0.600565
SLC25A16	solute carrier family 25 (mitochondrial carrier; Graves disease autoantigen), member 16	8034	119871	119872	119870	0.660596	0.210999	0.728922	0.236328	0.2769	0.454161	-1.0535	-0.721128	0.316871	0.279125	0.4765	0.550695	-0.485919	0.600939
I-4	protein phosphatase 1, regulatory (inhibitor) subunit 2 pseudogene 9	80316	105901	105900		0.48703	0.960702		0.26055	0.368397		-0.848805	-0.122184		0.478674	0.987622		-0.485494	0.66973
NCR1	natural cytotoxicity triggering receptor 1	9437	111512	111514		0.893421	0.737258		0.185691	0.51707		-1.55937	0.589016		0.0913888	0.353646		-0.485179	0.670053
B3GALT3	UDP-Gal:betaGlcNAc beta 1,3-galactosyltransferase, polypeptide 3	8706	111354	111353		0.775657	0.524225		0.175096	0.548787		-1.68262	0.713909		0.0646971	0.281275		-0.484356	0.67085
MMP25	matrix metalloproteinase 25	64386	104259	105381		0.81831	0.500131		0.303672	0.316595		-0.527513	-0.440091		0.438249	0.711924		-0.483802	0.671356
PLCD4	phospholipase C, delta 4	84812	34579	34668	34754	0.386947	0.357327	1.01233	0.225503	0.287856	0.459332	-1.15186	-0.639723	0.340624	0.187331	0.555004	0.525967	-0.483654	0.603492
KLRF1	killer cell lectin-like receptor subfamily F, member 1	51348	108884	108885	111976	0.607643	0.169316	0.641793	0.19543	0.385133	0.396157	-1.45213	-0.0289833	0.0302219	0.117003	0.838405	0.802805	-0.483632	0.60352
UCP1	uncoupling protein 1 (mitochondrial, proton carrier)	7350	120636	120638	120637	0.763943	0.723365	0.684849	0.219112	0.229171	0.594468	-1.21218	-1.11801	0.881643	0.20176	0.236248	0.209462	-0.48285	0.604418
SARS	seryl-tRNA synthetase	6301	17979	18072	18158	0.712751	0.477663	0.774416	0.271948	0.29464	0.373026	-0.758984	-0.590856	-0.0959902	0.473309	0.612672	0.969838	-0.481943	0.605412
TUBB4	tubulin, beta 3	10381	17178	46142		0.761527	0.54811		0.276499	0.348334		-0.72417	-0.239663		0.484738	0.934701		-0.481917	0.673174
WRN	Werner syndrome	7486	8636	8822	8731	0.512205	0.969531	1.17283	0.250112	0.255629	0.467567	-0.934582	-0.888809	0.377902	0.343739	0.38204	0.493288	-0.48183	0.60555
KCNG3	potassium voltage-gated channel, subfamily G, member 3	170850	104838	104840	104842	0.354618	0.338733	0.796898	0.14878	0.29604	0.679341	-2.02428	-0.580913	1.16161	0.0275873	0.620438	0.101712	-0.481192	0.606315
GNRHR	gonadotropin-releasing hormone receptor	2798	144537	1984	253873	0.784652	0.477183	0.61532	0.169044	0.360898	0.490455	-1.75641	-0.165328	0.478158	0.0533659	0.985424	0.429905	-0.481192	0.606288
PTPRA	protein tyrosine phosphatase, receptor type, A	5786	104566	104569		0.56194	0.558992		0.169567	0.568401		-1.74993	0.787575		0.05455	0.220888		-0.481175	0.673919
BACE2	beta-site APP-cleaving enzyme 2	25825	105157	105159	105158	0.923649	0.442397	0.874454	0.196852	0.315261	0.482511	-1.43693	-0.448947	0.4439	0.123691	0.733648	0.439101	-0.480658	0.606882
GLCE	GLCE	26035	118128	118126	118127	0.775624	0.639241	0.703155	0.190298	0.381923	0.412189	-1.50796	-0.0465437	0.113446	0.103197	0.876275	0.847838	-0.480351	0.607227
MGC15668	MGC15668	84842	34594	34683	34768	0.760755	0.377739	0.756323	0.188435	0.338452	0.469855	-1.5286	-0.300038	0.388142	0.0993841	0.891525	0.486481	-0.480165	0.607441
TRIB1	tribbles homolog 1 (Drosophila)	10221	103529	103365		0.595653	0.764502		0.266579	0.361913		-0.800819	-0.159435		0.397563	0.987639		-0.480127	0.674901
FKBP1B	FK506 binding protein 1B, 12.6 kDa	2281	7414	7323	107321	0.871597	0.60077	0.60202	0.189253	0.360797	0.439273	-1.51951	-0.165916	0.246951	0.101396	0.995144	0.619765	-0.47949	0.608202
ADAMTS6	a disintegrin-like and metalloprotease (reprolysin type) with thrombospondin type 1 motif, 6	11174	104267	104130	104129	0.481467	0.74202	0.642166	0.226243	0.263508	0.503141	-1.14499	-0.825125	0.53173	0.235846	0.40503	0.427531	-0.479461	0.608234
CLCA4	chloride channel, calcium activated, family member 4	22802	104596	104598	104600	0.355657	0.569991	0.521377	0.167196	0.399845	0.448747	-1.77947	0.0496618	0.291713	0.0509415	0.842409	0.634766	-0.479366	0.608352
HAGHL	hydroxyacylglutathione hydrolase-like	84264	119524	119534	119525	0.641133	0.83982	0.0684541	0.252822	0.27749	0.42766	-0.911975	-0.716668	0.190743	0.358973	0.464486	0.622662	-0.4793	0.608406
LRP6	low density lipoprotein receptor-related protein 6	4040	106766	106767	106768	0.958365	1.01131	0.872678	0.176397	0.407588	0.417412	-1.66709	0.0898981	0.139861	0.0711044	0.734348	0.709192	-0.479109	0.608638
FXYD5	FXYD domain containing ion transport regulator 5	53827	122435	122440	122436	0.703153	0.855132	0.599243	0.25828	0.339043	0.342742	-0.867165	-0.296381	-0.273615	0.389297	0.876464	0.863627	-0.479054	0.60868
POLA	polymerase (DNA directed), alpha	5422	117972	119341	117973	0.540624	0.367077	0.7691	0.258707	0.295109	0.393168	-0.863697	-0.58752	0.0143305	0.409182	0.591092	0.820314	-0.478962	0.608786
P2RY10	purinergic receptor P2Y, G-protein coupled, 10	27334	5684	5589	5777	0.32101	0.522935	0.776077	0.131625	0.425816	0.535802	-2.28129	0.181676	0.663673	0.00973528	0.688094	0.300579	-0.478647	0.609193
BIK	BCL2-interacting killer (apoptosis-inducing)	638	120202	120786	120785	0.263219	0.779922	0.696621	0.200227	0.302485	0.496424	-1.40126	-0.535732	0.503534	0.129748	0.655759	0.412771	-0.47782	0.610094
ARIH1	ariadne homolog, ubiquitin-conjugating enzyme E2 binding protein, 1 (Drosophila)	25820	120438	120439		0.657176	0.662217		0.206977	0.46729		-1.33171	0.376657		0.140778	0.489129		-0.477526	0.677425
CDK3	cyclin-dependent kinase 3	1018	94	95	96	0.806883	0.907778	0.370517	0.205938	0.25606	0.570889	-1.34227	-0.885272	0.796738	0.145366	0.386638	0.197361	-0.476933	0.611108
PA2G4	proliferation-associated 2G4, 38kDa	5036	115773	115775	115774	0.237353	0.546612	0.33617	0.192955	0.364812	0.427921	-1.47887	-0.142703	0.192025	0.109417	0.970448	0.652966	-0.476515	0.611572
ACTL6A	actin-like 6A	86	105089	105087	105088	0.433938	0.498959	0.872333	0.175442	0.27028	0.635727	-1.67847	-0.771895	1.02241	0.0659779	0.462871	0.141868	-0.475985	0.612197
MYO1E	myosin IE	4643	118387	118388	118389	0.223608	0.70583	0.625759	0.220111	0.276384	0.495683	-1.20263	-0.725044	0.500403	0.208669	0.49421	0.410049	-0.475759	0.61243
LPHN3	latrophilin 3	23284	22842	22747	22651	0.332349	0.554766	0.887791	0.182805	0.304646	0.541587	-1.59223	-0.520802	0.686202	0.0825967	0.671027	0.310926	-0.475609	0.612611
ADAMTS15	a disintegrin-like and metalloprotease (reprolysin type) with thrombospondin type 1 motif, 15	170689	104202	37186		0.659717	0.791461		0.250608	0.386894		-0.930425	-0.0194157		0.37334	0.901283		-0.47492	0.679936
ZFYVE9	zinc finger, FYVE domain containing 9	9372	107537	107536	107538	1.00685	0.674098	0.600544	0.222765	0.297789	0.45516	-1.17749	-0.568555	0.321482	0.21861	0.622153	0.534401	-0.474854	0.613452
CA6	carbonic anhydrase VI	765	118897	118895	118896	0.378073	0.589969	0.352982	0.13603	0.410334	0.541473	-2.21224	0.103982	0.68576	0.0122079	0.730275	0.300415	-0.474167	0.614273
EDAR	ectodysplasin A receptor	10913	109452	112170	109451	0.623009	0.577616	0.64554	0.0793967	0.505118	0.753633	-3.34175	0.539956	1.37933	9.93219e-05	0.378531	0.0783171	-0.474155	0.614373
GRK7	G protein-coupled receptor kinase 7	131890	1301	1206	1396	1.00895	0.551019	0.634214	0.222007	0.280965	0.485026	-1.18465	-0.690559	0.454808	0.146708	0.531924	0.463542	-0.473466	0.615034
SRR	serine racemase	63826	109410	109411		0.790611	0.747355		0.210871	0.460988		-1.2926	0.348175		0.170157	0.523124		-0.472212	0.682567
PMS1	PMS1 postmeiotic segregation increased 1 (S. cerevisiae)	5378	119563	119562	119564	0.691257	0.658976	0.860012	0.147282	0.361094	0.570461	-2.04552	-0.164188	0.795166	0.0200857	0.990338	0.236317	-0.471514	0.617285
CEACAM1	carcinoembryonic antigen-related cell adhesion molecule 1 (biliary glycoprotein)	634	121330	121329	122169	0.5684	0.618742	0.788589	0.177702	0.316599	0.539467	-1.65162	-0.440065	0.677974	0.0671167	0.746914	0.296623	-0.471237	0.617585
PPA2	PPA2	27068	44618	44673	44555	0.867037	0.858135	0.704863	0.221217	0.324497	0.422859	-1.19212	-0.388373	0.16706	0.211406	0.797061	0.681773	-0.471144	0.617671
TXNRD2	thioredoxin reductase 2	10587	111687	111685	111686	0.269216	0.648976	0.673131	0.130303	0.42432	0.549091	-2.30248	0.174295	0.71507	0.00687308	0.669334	0.278843	-0.471037	0.61784
TRPV3	transient receptor potential cation channel, subfamily V, member 3	162514	38016	37927	104864	0.382936	0.381164	0.657619	0.100475	0.494147	0.611645	-2.8478	0.493891	0.9414	8.32425e-05	0.519793	0.179314	-0.470837	0.618104
FUT2	fucosyltransferase 2 (secretor status included)	2524	44863	44767	8616	0.763007	0.32878	0.647564	0.219619	0.229336	0.602989	-1.20733	-1.1165	0.911501	0.202961	0.242624	0.183712	-0.470777	0.618111
ABCA8	ATP-binding cassette, sub-family A (ABC1), member 8	10351	118170	118171	117435	0.578223	0.638221	0.116623	0.253905	0.313225	0.382437	-0.903009	-0.462539	-0.0437195	0.371376	0.669467	0.68181	-0.469756	0.619249
GKAP1	G kinase anchoring protein 1	80318	1384	127539	127538	0.612754	0.552372	0.764865	0.205169	0.38073	0.389853	-1.35011	-0.0531082	-0.0034321	0.149519	0.989016	0.922018	-0.468882	0.620254
NCE2	NCE2	140739	122005	122236		0.718891	0.763626		0.199908	0.487946		-1.40461	0.467397		0.131638	0.457425		-0.468605	0.68607
GPR2	chemokine (C-C motif) receptor 10	2826	45335	45429	6471	0.629964	0.0919023	0.600905	0.213374	0.299198	0.477202	-1.26785	-0.558651	0.42069	0.179806	0.652727	0.471759	-0.468605	0.620574
CBR4	CBR4	84869	109804	109803	113785	0.848875	0.63542	0.798559	0.149425	0.432563	0.471522	-2.01521	0.214656	0.39557	0.0250075	0.635681	0.496842	-0.468329	0.620912
SLC23A1	solute carrier family 23 (nucleobase transporters), member 1	9963	120074	120075		0.40308	0.719878		0.21411	0.4557		-1.26063	0.323971		0.186653	0.559319		-0.468328	0.686335
RASD2	RASD family, member 2	23551	120524	120525	120523	0.63856	0.579979	0.159127	0.231499	0.299121	0.440372	-1.09682	-0.559193	0.252194	0.164352	0.640809	0.592938	-0.467939	0.621329
TUBG1	tubulin, gamma 1	7283	120784	120194	120193	0.541668	0.76507	0.536229	0.199737	0.3648	0.41905	-1.4064	-0.142767	0.148075	0.113452	0.973145	0.695683	-0.467032	0.62237
PARG1	Rho GTPase activating protein 29	9411	122574	122575		0.637674	0.828699		0.166277	0.58754		-1.79103	0.857049		0.0476055	0.204809		-0.46699	0.687655
SLC38A3	solute carrier family 38, member 3	10991	120013	117422		0.592106	0.709548		0.226389	0.431865		-1.14364	0.211268		0.227016	0.621061		-0.466186	0.688413
DPP3	dipeptidylpeptidase 3	10072	105679	105680		0.832649	0.180302		0.156913	0.623281		-1.91263	0.980936		0.0334636	0.129789		-0.465846	0.688774
ARK5	NUAK family, SNF1-like kinase, 1	9891	103350	964		0.744487	0.703856		0.167802	0.582922		-1.77189	0.840496		0.050843	0.213798		-0.465695	0.688914
ALOX5	arachidonate 5-lipoxygenase	240	106214	2362	2266	0.47787	0.556094	0.942134	0.224068	0.336695	0.405865	-1.16526	-0.31096	0.0810072	0.220312	0.858468	0.775037	-0.46507	0.624608
CSNK1D	casein kinase 1, delta	1453	1315	1220	1410	0.582098	0.507226	0.380315	0.283625	0.305157	0.353861	-0.670786	-0.517282	-0.206639	0.396039	0.672874	0.868391	-0.464902	0.624793
SLC3A2	solute carrier family 3 (activators of dibasic and neutral amino acid transport), member 2	6520	119633	119631		0.409202	0.975017		0.239631	0.408525		-1.02439	0.0947163		0.281953	0.823807		-0.464835	0.689725
GALNT9	UDP-N-acetyl-alpha-D-galactosamine:polypeptide N-acetylgalactosaminyltransferase 9 (GalNAc-T9)	50614	112149	112150	29533	0.491546	0.350401	0.385965	0.211039	0.379328	0.38263	-1.29094	-0.0608445	-0.0426608	0.171671	0.9179	0.877601	-0.464814	0.624904
SNX26	sorting nexin 26	115703	35819	35730	35634	0.674745	0.611029	0.755735	0.27393	0.329608	0.339979	-0.743756	-0.355586	-0.290598	0.475784	0.831024	0.883219	-0.463313	0.626614
TRPV1	transient receptor potential cation channel, subfamily V, member 1	7442	105495	104707	105496	0.31872	0.572729	0.823532	0.208903	0.272663	0.539182	-1.31227	-0.753477	0.676865	0.108199	0.467688	0.299464	-0.462961	0.627039
FLJ12592	FLJ12592	84129	113763	113764		0.840473	0.733186		0.179385	0.546902		-1.63185	0.706688		0.0789178	0.317549		-0.462583	0.691937
STK6	serine/threonine kinase 6	6790	425	426	427	0.59338	0.489306	0.354329	0.269138	0.303044	0.376777	-0.780773	-0.531858	-0.0750018	0.442513	0.682977	0.958396	-0.462544	0.627498
HDAC2	histone deacetylase 2	3066	120208	120209	120210	0.396226	0.651161	0.394881	0.198479	0.363639	0.426135	-1.41966	-0.149458	0.183251	0.1215	0.870467	0.672672	-0.461956	0.628186
SLC9A5	solute carrier family 9 (sodium/hydrogen exchanger), isoform 5	6553	119699	119701	119700	0.758008	0.582561	0.632256	0.159766	0.418123	0.46086	-1.87484	0.143431	0.347592	0.0402201	0.697586	0.522525	-0.461271	0.628988
LILRB5	leukocyte immunoglobulin-like receptor, subfamily B (with TM and ITIM domains), member 5	10990	18735	111729	111728	0.520392	0.65289	0.216758	0.128223	0.434084	0.553609	-2.33622	0.222019	0.732258	0.0110817	0.748644	0.265564	-0.460648	0.629728
LOC375133	LOC375133	375133	202630	202463	202631	0.799548	0.234124	0.856907	0.158332	0.396596	0.490906	-1.89374	0.0325424	0.480088	0.0345425	0.777169	0.423959	-0.46037	0.630025
ALDH1A2	aldehyde dehydrogenase 1 family, member A2	8854	107277	107276	5013	0.479243	0.755607	0.571007	0.209402	0.291387	0.505208	-1.30727	-0.614151	0.540332	0.143188	0.602021	0.386016	-0.460363	0.630017
FLOT2	flotillin 2	2319	122408	122409	122410	0.477255	0.797889	0.134289	0.111843	0.432003	0.638889	-2.62295	0.21194	1.03282	0.00257816	0.667435	0.11738	-0.459396	0.631189
GAMT	guanidinoacetate N-methyltransferase	2593	112344	43008	112343	0.57343	0.540198	0.359143	0.187733	0.385312	0.426791	-1.53643	-0.0280091	0.186474	0.0916033	0.853169	0.638121	-0.459322	0.631215
KCNA10	potassium voltage-gated channel, shaker-related subfamily, member 10	3744	105466	105465	7264	0.455606	1.12517	0.47566	0.160827	0.372638	0.516154	-1.86094	-0.0981731	0.5853	0.0401047	0.950038	0.349498	-0.457938	0.632823
PPAT	phosphoribosyl pyrophosphate amidotransferase	5471	111202	111204	111200	0.426955	0.314818	0.566113	0.149953	0.363441	0.567847	-2.00781	-0.1506	0.785533	0.0249419	0.977337	0.23681	-0.457626	0.633191
ILDR1	immunoglobulin-like domain containing receptor 1	286676	118225	115106	118224	0.257863	0.88144	0.939256	0.163329	0.302243	0.627825	-1.82856	-0.537409	0.996173	0.0432081	0.652799	0.168553	-0.456597	0.634375
E2-230K	E2-230K	63893	120646	120647	120645	0.521388	0.316865	0.847116	0.178275	0.391403	0.444743	-1.64487	0.0048955	0.272914	0.0695258	0.846208	0.602318	-0.455688	0.635405
PREP	prolyl endopeptidase	5550	103899	103897		0.850247	0.731616		0.160597	0.614989		-1.86394	0.952839		0.0388082	0.174999		-0.455553	0.698809
RAG2	recombination activating gene 2	5897	43821	44006	43917	0.60077	0.48405	0.660142	0.220918	0.354188	0.397329	-1.19495	-0.2047	0.03642	0.210446	0.937197	0.796899	-0.454411	0.636865
IKBKG	inhibitor of kappa light polypeptide gene enhancer in B-cells, kinase gamma	8517	139261	139260	139262	0.774412	0.567492	0.667075	0.178362	0.356521	0.489029	-1.64384	-0.190929	0.472051	0.0718597	0.840765	0.417924	-0.45424	0.637077
AQP10	aquaporin 10	89872	36103	35917	131704	0.616972	0.634407	0.874114	0.207022	0.284743	0.528042	-1.33125	-0.662534	0.633069	0.128206	0.52897	0.323424	-0.453571	0.637847
SFXN1	sideroflexin 1	94081	121083	121082	121084	0.46286	0.626909	0.540638	0.160728	0.374581	0.517225	-1.86223	-0.0872655	0.589648	0.0373894	0.910329	0.353524	-0.453283	0.638192
GPR97	G protein-coupled receptor 97	222487	40426	40336	40513	0.520215	0.863492	0.139316	0.18724	0.326183	0.510542	-1.54194	-0.377502	0.562364	0.0922109	0.795516	0.44337	-0.452359	0.63925
GPX4	glutathione peroxidase 4 (phospholipid hydroperoxidase)	2879	10942	117037	10848	0.482543	0.528677	0.441478	0.134278	0.439048	0.529334	-2.23943	0.245876	0.638193	0.00992745	0.589459	0.331762	-0.451789	0.639937
GSTM4	glutathione S-transferase M4	2948	41618	41708	41787	0.241202	0.317046	0.730293	0.119658	0.415509	0.627836	-2.48126	0.130277	0.996209	0.00468777	0.54374	0.152304	-0.451591	0.640183
RICS	RICS	9743	21888	21983	21792	0.713183	0.934756	0.490581	0.104468	0.475929	0.628075	-2.76605	0.415086	0.997009	0.00119546	0.476526	0.15154	-0.451319	0.640515
KCNJ9	potassium inwardly-rectifying channel, subfamily J, member 9	3765	7253	105461		0.275776	0.805434		0.236799	0.419011		-1.04932	0.147883		0.29012	0.844151		-0.450719	0.703512
KIF17	kinesin family member 17	57576	118479	118478	118477	0.562601	0.649203	0.22725	0.200503	0.385828	0.404062	-1.39837	-0.0251995	0.0716714	0.144859	0.874456	0.667223	-0.450633	0.641238
ASB10	ankyrin repeat and SOCS box-containing 10	136371	1513	45672		0.358205	0.419645		0.198684	0.49998		-1.41749	0.51851		0.124693	0.39219		-0.44949	0.704728
TMLHE	trimethyllysine hydroxylase, epsilon	55217	112025	112024	112026	0.491809	0.767918	0.640325	0.232204	0.317482	0.425007	-1.09043	-0.434221	0.177689	0.25981	0.61563	0.883688	-0.448989	0.643138
SMARCA5	SWI/SNF related, matrix associated, actin dependent regulator of chromatin, subfamily a, member 5	8467	4878	4971	4782	0.1588	0.726752	0.67161	0.251454	0.309865	0.402254	-0.92335	-0.485164	0.0622629	0.368968	0.703305	0.761785	-0.44875	0.643411
PKD2	polycystic kidney disease 2 (autosomal dominant)	5311	104318	104319	104317	0.753212	0.251584	0.500554	0.236692	0.279757	0.473349	-1.05028	-0.699597	0.403685	0.287355	0.512508	0.480758	-0.44873	0.643441
ERBB3	v-erb-b2 erythroblastic leukemia viral oncogene homolog 3 (avian)	2065	186	185	184	1.14111	0.508884	0.49298	0.191628	0.264128	0.61953	-1.49334	-0.820196	0.968272	0.105788	0.423121	0.16342	-0.448423	0.643819
TRIM50A	tripartite motif-containing 50A	135892	118886	118885	118884	0.436581	0.71566	0.375727	0.283467	0.322513	0.343071	-0.671957	-0.401234	-0.271602	0.547173	0.756333	0.945769	-0.448265	0.64397
NTRK3	neurotrophic tyrosine kinase, receptor, type 3	4916	246	247	248	0.575563	0.609629	0.605748	0.216478	0.302609	0.478971	-1.23755	-0.53487	0.428452	0.191604	0.656357	0.44563	-0.447989	0.644303
RPL7A	ribosomal protein L7a	6130	9165	9261	142174	0.190837	0.391663	0.486907	0.153899	0.417147	0.488819	-1.95332	0.138531	0.471148	0.0416907	0.646313	0.441027	-0.447879	0.644451
HAS2	hyaluronan synthase 2	3037	117327	117326	117328	0.610817	1.12833	0.624552	0.269501	0.303325	0.384135	-0.777949	-0.529912	-0.0344296	0.443601	0.655134	0.864693	-0.44743	0.644941
CBR1	carbonyl reductase 1	873	111018	111016	111017	0.438141	0.493595	0.671172	0.142297	0.356927	0.618639	-2.11775	-0.18854	0.965252	0.0170101	0.984784	0.166329	-0.447012	0.645473
HYAL2	hyaluronoglucosaminidase 2	8692	119199	119198	119200	0.675715	0.675556	0.269064	0.13896	0.395302	0.572435	-2.16753	0.0256865	0.802414	0.0137596	0.806983	0.28729	-0.446476	0.646093
ATP1B2	ATPase, Na+/K+ transporting, beta 2 polypeptide	482	120220	120221	120222	0.376828	0.835025	0.766308	0.175559	0.422686	0.423825	-1.67708	0.1662	0.171844	0.0656061	0.68006	0.661147	-0.446344	0.646222
SMPD1	sphingomyelin phosphodiesterase 1, acid lysosomal (acid sphingomyelinase)	6609	8725	8630	142119	0.517401	0.7108	0.818623	0.276771	0.282456	0.402388	-0.722107	-0.679455	0.0629585	0.480003	0.535048	0.764108	-0.446201	0.646369
IREM2	CD300 antigen like family member E	342510	112451	110460	112449	0.153857	0.574484	0.695805	0.181973	0.376976	0.458647	-1.6018	-0.0738912	0.33749	0.0794473	0.907804	0.529195	-0.446067	0.646541
TFRC	transferrin receptor (p90, CD71)	7037	107046	107047	107048	0.6184	0.617348	0.947649	0.158203	0.347323	0.572663	-1.89545	-0.245761	0.803248	0.0335961	0.933436	0.237555	-0.445988	0.646649
KRAS2	v-Ki-ras2 Kirsten rat sarcoma viral oncogene homolog	3845	120703	120702	120704	0.49564	0.604701	0.542331	0.176786	0.392293	0.453764	-1.66247	0.00965761	0.315039	0.0685106	0.823476	0.541866	-0.445924	0.64671
GULP1	GULP, engulfment adaptor PTB domain containing 1	51454	121782	121784	121783	0.725988	0.818758	0.767158	0.157436	0.399421	0.501495	-1.90565	0.0474368	0.524855	0.0326185	0.781744	0.392515	-0.444451	0.648432
DDR2	discoidin domain receptor family, member 2	4921	118276	118277	757	0.593065	0.407352	0.671425	0.172012	0.368764	0.497586	-1.71989	-0.120098	0.508442	0.071476	0.939899	0.469628	-0.44385	0.649125
MYH2	myosin, heavy polypeptide 2, skeletal muscle, adult	4620	118403	25085	24995	0.441469	0.445593	0.877194	0.142646	0.405847	0.545818	-2.1126	0.0809163	0.702526	0.0172446	0.748562	0.284915	-0.443054	0.650069
SIAT9	ST3 beta-galactoside alpha-2,3-sialyltransferase 5	8869	111398	111400	111399	0.386822	0.353482	0.741438	0.240749	0.317185	0.413865	-1.01462	-0.436185	0.121959	0.304285	0.729692	0.719765	-0.44295	0.650152
DMPK	dystrophia myotonica-protein kinase	1760	517	519	518	0.558838	0.242169	0.784011	0.234899	0.337476	0.398773	-1.06623	-0.306099	0.044029	0.27391	0.981533	0.784828	-0.442766	0.650367
KIF25	kinesin family member 25	3834	118491	118490	118489	0.524049	0.129282	0.595784	0.272486	0.282174	0.411236	-0.754843	-0.681548	0.10859	0.474013	0.495323	0.723629	-0.4426	0.650558
C21orf127	chromosome 21 open reading frame 127	29104	111818	111819	111817	0.533343	0.696325	0.486469	0.135443	0.40689	0.573873	-2.22131	0.0863034	0.807676	0.012021	0.722555	0.227454	-0.442445	0.650785
SLC27A4	solute carrier family 27 (fatty acid transporter), member 4	10999	119989	117307		0.367161	0.556725		0.270497	0.369901		-0.770208	-0.113641		0.469562	0.952757		-0.441925	0.712148
PCK2	phosphoenolpyruvate carboxykinase 2 (mitochondrial)	5106	118728	118729	118727	0.436348	0.637772	0.649159	0.15408	0.420019	0.48907	-1.95085	0.152923	0.472227	0.0292974	0.633018	0.425746	-0.4419	0.651404
FGG	fibrinogen, gamma polypeptide	2266	121886	121888	121887	0.622606	0.752927	0.481687	0.138087	0.336022	0.682672	-2.18075	-0.315157	1.17187	0.0126649	0.883636	0.120752	-0.441345	0.652073
NDUFS7	NADH dehydrogenase (ubiquinone) Fe-S protein 7, 20kDa (NADH-coenzyme Q reductase)	374291	30948	30862	30768	0.433024	0.735527	0.679262	0.129239	0.482835	0.507886	-2.31967	0.44531	0.55142	0.00625852	0.451587	0.397396	-0.440979	0.652496
TNNI3K	TNNI3 interacting kinase	51086	987	989		0.504904	0.374573		0.207709	0.482335		-1.3243	0.443137		0.161602	0.400034		-0.44058	0.713483
POLE2	polymerase (DNA directed), epsilon 2 (p59 subunit)	5427	119639	119637	119638	0.298921	0.238549	0.820809	0.199316	0.316987	0.502247	-1.41082	-0.437491	0.527999	0.125272	0.375697	0.38592	-0.440104	0.653482
IL12RB1	interleukin 12 receptor, beta 1	3594	107752	111582	111583	0.709242	0.472184	0.829826	0.258521	0.260938	0.470618	-0.865212	-0.845689	0.391545	0.391137	0.339836	0.527733	-0.439785	0.653846
PPAP2B	phosphatidic acid phosphatase type 2B	8613	104676	104674		0.883607	0.176597		0.293935	0.341134		-0.595884	-0.283478		0.609456	0.646164		-0.439681	0.714356
HAVCR2	hepatitis A virus cellular receptor 2	84868	34609	109801	112281	0.554107	0.609146	0.78613	0.17873	0.412728	0.43047	-1.63952	0.116189	0.204484	0.0706092	0.715744	0.631111	-0.439616	0.654055
LOC51619	ubiquitin-conjugating enzyme E2D 4 (putative)	51619	120823	120552	120551	0.448658	0.904006	0.481473	0.177161	0.388231	0.461766	-1.65802	-0.0121781	0.351712	0.0643504	0.842017	0.522768	-0.439494	0.654199
TNC	tenascin C (hexabrachion)	3371	121364	121365	121366	0.397396	0.674649	0.771028	0.211479	0.365451	0.411104	-1.28656	-0.139028	0.107918	0.172424	0.971922	0.7304	-0.439225	0.654501
ATP6V1A	ATPase, H+ transporting, lysosomal 70kDa, V1 subunit A	523	120239	120238		0.631575	0.550516		0.228661	0.438989		-1.12269	0.245591		0.268067	0.626265		-0.438548	0.715481
ACSL6	acyl-CoA synthetase long-chain family member 6	23305	121736	121738	121737	0.495721	1.38775	1.14816	0.0899261	0.515154	0.686698	-3.0805	0.581229	1.18421	0.00032726	0.358665	0.0970027	-0.438355	0.655612
PPP1R12C	protein phosphatase 1, regulatory (inhibitor) subunit 12C	54776	24940	131975	131976	1.02446	0.67958	0.735752	0.23878	0.357013	0.373414	-1.03185	-0.188034	-0.0938075	0.3003	0.975289	0.952752	-0.437896	0.656048
MPP7	membrane protein, palmitoylated 7 (MAGUK p55 subfamily member 7)	143098	122074	122076		0.780747	0.555393		0.240272	0.418127		-1.01878	0.143452		0.295714	0.698718		-0.437665	0.71635
USP7	ubiquitin specific protease 7 (herpes virus-associated)	7874	105064	105065		0.739458	0.719952		0.193518	0.519358		-1.47276	0.59828		0.111934	0.343752		-0.437238	0.716783
ADRA1D	adrenergic, alpha-1D-, receptor	146	6405	6501	45940	0.655763	0.636263	0.492126	0.2045	0.224187	0.695361	-1.35696	-1.16414	1.21051	0.0678436	0.261723	0.0998469	-0.436863	0.657291
MGC26717	MGC26717	285237	122087	122085	122086	0.478965	0.952174	0.586629	0.21563	0.26438	0.559486	-1.24579	-0.818198	0.754411	0.184097	0.429423	0.253135	-0.436525	0.657668
SORCS1	sortilin-related VPS10 domain containing receptor 1	114815	109888	112296	109889	0.171965	0.677217	0.862615	0.225966	0.356038	0.397091	-1.14756	-0.193774	0.0351589	0.185995	0.982332	0.764432	-0.435391	0.65898
GLRX	glutaredoxin (thioltransferase)	2745	117030	117031	119163	0.577131	0.584441	0.394077	0.252673	0.306543	0.412804	-0.913213	-0.507776	0.116571	0.363643	0.688467	0.720988	-0.434806	0.659663
CHRNB3	cholinergic receptor, nicotinic, beta polypeptide 3	1142	118987	114081	114080	0.422305	0.483686	0.254893	0.278309	0.3003	0.383091	-0.710479	-0.550941	-0.0401387	0.509601	0.644058	0.781132	-0.433853	0.660778
PTPRR	protein tyrosine phosphatase, receptor type, R	5801	104640	104637		0.188033	0.435432		0.157955	0.638945		-1.89875	1.033		0.0400627	0.0934532		-0.432871	0.721114
TPH1	tryptophan hydroxylase 1 (tryptophan 5-monooxygenase)	7166	111434	111432	111433	0.74745	0.502929	0.854023	0.214525	0.294836	0.507015	-1.25656	-0.589465	0.547822	0.183837	0.648064	0.376502	-0.432736	0.662101
KLK2	kallikrein 2, prostatic	3817	16509	16419		0.697736	0.799738		0.170443	0.592286		-1.73912	0.873928		0.0481902	0.200588		-0.432596	0.721379
DDX54	DEAD (Asp-Glu-Ala-Asp) box polypeptide 54	79039	130528	130529		0.812909	0.940398		0.228476	0.441932		-1.12439	0.259608		0.232619	0.585734		-0.432391	0.721561
ABHD4	abhydrolase domain containing 4	63874	119360	119359	119361	0.592888	0.463081	0.719777	0.238188	0.246958	0.545869	-1.03705	-0.961202	0.702724	0.312009	0.34491	0.281221	-0.431844	0.663151
DKFZP761D0211	chromosome 16 open reading frame 9	83986	120685	120684	120686	0.462131	0.601096	0.628327	0.145919	0.406826	0.541008	-2.06502	0.0859725	0.683959	0.0206453	0.954277	0.295146	-0.431695	0.663346
COG8	component of oligomeric golgi complex 8	84342	131297	131298		0.943499	0.337037		0.293302	0.344484		-0.600403	-0.262978		0.537135	0.843507		-0.431691	0.722246
CREBL1	cAMP responsive element binding protein-like 1	1388	122407	114410	114411	0.295397	0.53086	0.310011	0.207086	0.336296	0.461919	-1.3306	-0.313446	0.352406	0.203759	0.866153	0.519323	-0.430546	0.664669
TPM2	tropomyosin 2 (beta)	7169	118376	13058	118375	0.578796	0.397074	0.599213	0.264642	0.335055	0.362832	-0.816121	-0.3212	-0.154116	0.428834	0.859752	0.943199	-0.430479	0.664737
CHRNB1	cholinergic receptor, nicotinic, beta polypeptide 1 (muscle)	1140	114077	114075	114076	0.522992	0.927609	0.928273	0.242177	0.292887	0.454006	-1.00221	-0.603375	0.316159	0.323072	0.610578	0.564707	-0.42981	0.665529
SLC22A1LS	solute carrier family 22 (organic cation transporter), member 1-like antisense	5003	117433	120128	117434	0.802802	0.632626	0.742849	0.145306	0.402587	0.550652	-2.07385	0.0639974	0.721026	0.0214775	0.754757	0.267106	-0.429609	0.665798
CACNG4	calcium channel, voltage-dependent, gamma subunit 4	27092	104642	104641		0.455329	0.511209		0.179324	0.56483		-1.63256	0.774353		0.0823632	0.247109		-0.429103	0.724831
MMP21	matrix metalloproteinase 21	118856	104265	104223		0.748877	0.711368		0.316736	0.319896		-0.439153	-0.418327		0.745297	0.763955		-0.42874	0.725167
SULF2	sulfatase 2	55959	121056	121057		0.689243	0.723664		0.287947	0.352327		-0.639065	-0.21575		0.550794	0.971918		-0.427408	0.726488
CHST5	carbohydrate (N-acetylglucosamine 6-O) sulfotransferase 5	23563	112198	112200	112199	0.727218	0.409287	0.787988	0.169079	0.37638	0.50803	-1.75597	-0.0772103	0.552017	0.056339	0.897929	0.372704	-0.427055	0.668789
PTP4A1	protein tyrosine phosphatase type IVA, member 1	7803	104655	104657		0.518712	0.625849		0.171408	0.592215		-1.72728	0.873679		0.0217077	0.19307		-0.4268	0.727117
BCL2L14	BCL2-like 14 (apoptosis facilitator)	79370	120839	120721	120720	0.527332	0.578146	0.195547	0.201262	0.243433	0.660739	-1.39044	-0.991367	1.10337	0.138396	0.307685	0.117704	-0.426148	0.669866
OR2J2	olfactory receptor, family 2, subfamily J, member 2	26707	135332	202149		0.77256	0.54659		0.280953	0.36159		-0.690647	-0.161312		0.46806	0.946383		-0.425979	0.727905
USP8	ubiquitin specific protease 8	9101	105116	105118	105117	0.33392	0.637385	0.307551	0.156833	0.398998	0.517687	-1.9137	0.0452139	0.591521	0.0333175	0.965373	0.488793	-0.425654	0.670447
KIAA1765	doublecortin and CaM kinase-like 3	85443	202525	202524	202523	0.572926	1.00681	0.614971	0.198444	0.328565	0.496916	-1.42002	-0.362233	0.505614	0.115565	0.637654	0.477469	-0.425547	0.670558
FTCD	formiminotransferase cyclodeaminase	10841	111707	18240	111706	0.245917	0.775752	0.813153	0.204172	0.340512	0.466063	-1.36033	-0.287306	0.371142	0.141348	0.889251	0.528967	-0.425499	0.67061
LCK	lymphocyte-specific protein tyrosine kinase	3932	668	670	669	0.254735	0.799828	0.95761	0.164891	0.433068	0.453835	-1.8086	0.217106	0.315368	0.0900986	0.654045	0.601189	-0.425374	0.670772
PHKA1	phosphorylase kinase, alpha 1 (muscle)	5255	143792	143791	143793	0.635276	0.564584	0.374237	0.127539	0.221898	1.14524	-2.34744	-1.18567	2.25721	0.00845956	0.211452	0.00272797	-0.425301	0.670939
PGM5	phosphoglucomutase 5	5239	118119	109423	29680	0.904853	1.00201	0.493952	0.105528	0.478517	0.64265	-2.74488	0.426463	1.04513	0.00169283	0.447492	0.141088	-0.424427	0.67194
MPL	myeloproliferative leukemia virus oncogene	4352	114520	118209		0.424192	0.713199		0.232639	0.437436		-1.08651	0.238157		0.259306	0.613565		-0.424174	0.729702
TUBD1	tubulin, delta 1	51174	120561	120559	120560	0.412188	0.573821	0.906588	0.170715	0.422946	0.450207	-1.73578	0.167491	0.29853	0.0448733	0.664283	0.580802	-0.423251	0.673273
DBT	dihydrolipoamide branched chain transacylase E2	1629	106616	106614	106615	0.456555	0.259542	0.108328	0.205161	0.312033	0.507946	-1.35019	-0.470539	0.551672	0.148299	0.715078	0.338019	-0.423019	0.67354
RGS19	regulator of G-protein signalling 19	10287	42273	42120	42209	0.537147	0.851951	0.74674	0.25823	0.327096	0.385081	-0.867573	-0.371637	-0.0292695	0.404882	0.794795	0.861708	-0.422826	0.673754
IL1R1	interleukin 1 receptor, type I	3554	110769	106305		0.473222	0.791131		0.284417	0.358278		-0.66494	-0.180617		0.508994	0.974129		-0.422779	0.731082
SCP2	sterol carrier protein 2	6342	117110	117111	119182	0.418127	0.640384	0.746735	0.238488	0.300565	0.453889	-1.03441	-0.549091	0.315617	0.293147	0.640714	0.551711	-0.422629	0.673993
IQGAP2	IQ motif containing GTPase activating protein 2	10788	18318	18224	18409	0.65542	0.74082	0.748621	0.114571	0.492408	0.577516	-2.5724	0.486495	0.82095	0.00274292	0.418185	0.289106	-0.421653	0.675203
PNR	trace amine associated receptor 5	9038	4835	4929	5020	0.67187	0.979045	0.761181	0.231627	0.310948	0.452738	-1.09566	-0.477847	0.310289	0.256111	0.582516	0.561397	-0.421071	0.675834
MXD3	MAX dimerization protein 3	83463	122443	122442	122441	0.346471	0.582245	0.708087	0.132444	0.481039	0.512017	-2.26828	0.437489	0.568414	0.01041	0.454726	0.363173	-0.420792	0.676203
ATP6V1B2	ATPase, H+ transporting, lysosomal 56/58kDa, V1 subunit B, isoform 2	526	104386	104385	104387	0.510846	0.562271	0.580509	0.136355	0.388878	0.615455	-2.20723	-0.00868309	0.954429	0.0119468	0.841989	0.163582	-0.420493	0.676558
ITGB2	integrin, beta 2 (antigen CD18 (p95), lymphocyte function-associated antigen 1; macrophage antigen 1 (mac-1) beta subunit)	3689	114036	105998	114035	0.428075	0.693272	0.730702	0.237605	0.282746	0.486383	-1.0422	-0.677299	0.460668	0.293881	0.506427	0.465849	-0.419611	0.677564
CHST13	carbohydrate (chondroitin 4) sulfotransferase 13	166012	112383	112382	39912	0.383426	0.705955	0.573191	0.281187	0.306356	0.379757	-0.688903	-0.509057	-0.0584734	0.528668	0.680929	0.897467	-0.418811	0.678501
RHOD	ras homolog gene family, member D	29984	120532	120822	120533	0.724375	0.729272	0.94591	0.19494	0.364155	0.460984	-1.45739	-0.14648	0.348155	0.119786	0.997791	0.521816	-0.418573	0.678798
GMRP-1	GMRP-1	84280	104818	104820	104817	0.454185	1.17528	0.170714	0.0987582	0.401873	0.824707	-2.88397	0.0602721	1.5684	0.000871873	0.763034	0.0329478	-0.418433	0.679044
DKFZp686L1818	transmembrane protease, serine 11B	132724	104303	105802	103967	0.434364	0.761739	0.40874	0.253097	0.345875	0.373946	-0.909688	-0.254528	-0.0908224	0.368043	0.970836	0.924534	-0.418346	0.679054
FBXW3	split hand/foot malformation (ectrodactyly) type 3 pseudogene 1	26226	213334	213335		0.294678	0.728167		0.125796	0.813611		-2.37631	1.53998		0.00641791	0.0359937		-0.418165	0.735729
LOC220032	glycerophosphodiester phosphodiesterase domain containing 4	220032	124432	124433	124431	0.921569	0.777305	0.736727	0.293568	0.327714	0.340525	-0.598503	-0.367676	-0.287227	0.482297	0.812252	0.828448	-0.417802	0.679696
POLG2	polymerase (DNA directed), gamma 2, accessory subunit	11232	120500	120499	120501	0.419619	0.351456	0.61914	0.24313	0.331133	0.40715	-0.993973	-0.3459	0.0876389	0.319802	0.849732	0.715933	-0.417412	0.680164
LPPR2	LPPR2	64748	105896	105895		0.363673	0.75511		0.201968	0.507418		-1.3831	0.549487		0.122994	0.396521		-0.416805	0.737038
KIFC2	kinesin family member C2	90990	118506	118505	118504	0.244909	0.12792	0.718704	0.124489	0.264126	0.997834	-2.39823	-0.820211	1.96816	0.00694045	0.421935	0.0088022	-0.41676	0.681021
MIF	macrophage migration inhibitory factor (glycosylation-inhibiting factor)	4282	11396	122486	122485	0.445718	0.505999	0.831777	0.262406	0.323548	0.386492	-0.833914	-0.394516	-0.021595	0.435552	0.793156	0.854292	-0.416675	0.681035
GCNT1	glucosaminyl (N-acetyl) transferase 1, core 2 (beta-1,6-N-acetylglucosaminyltransferase)	2650	110933	110937	110935	0.534232	0.649394	0.627812	0.151449	0.318467	0.680806	-1.98698	-0.427717	1.16613	0.0253939	0.757783	0.12019	-0.41619	0.681653
BLVRB	biliverdin reductase B (flavin reductase (NADPH))	645	8993	9084	110710	0.40238	0.476328	0.648678	0.193882	0.398946	0.425259	-1.46881	0.0449388	0.178934	0.0981727	0.79946	0.659083	-0.41498	0.683059
BRD8	bromodomain containing 8	10902	137060	110031	115034	0.68217	0.751193	1.08122	0.193442	0.246474	0.690366	-1.47358	-0.96532	1.19539	0.107892	0.332885	0.0996434	-0.414505	0.683644
ABCF3	ATP-binding cassette, sub-family F (GCN20), member 3	55324	117564	118173	117565	0.841144	0.576998	0.814376	0.148995	0.285408	0.774377	-2.02125	-0.657643	1.4363	0.00753817	0.542847	0.0485926	-0.414198	0.684027
NR1H3	nuclear receptor subfamily 1, group H, member 3	10062	5370	5544	5458	0.514438	0.661348	0.781817	0.104593	0.36487	0.863101	-2.76355	-0.14237	1.66385	0.00126379	0.969244	0.0237889	-0.41402	0.684274
LTC4S	leukotriene C4 synthase	4056	119933	121127	121126	0.295644	0.192467	0.5502	0.226032	0.30064	0.485126	-1.14695	-0.548565	0.455242	0.232183	0.63981	0.719903	-0.413425	0.684903
GSTM5	glutathione S-transferase M5	2949	110727	110729	110726	0.652399	0.541862	0.615914	0.253802	0.339595	0.382732	-0.903853	-0.292967	-0.0421058	0.36817	0.819647	0.874643	-0.412975	0.685429
SPPL2A	SPPL2A	84888	105273	105272	105274	0.344153	0.858625	0.695749	0.100067	0.43497	0.759256	-2.85634	0.226298	1.39493	0.000975293	0.665499	0.0556753	-0.411707	0.687022
LY9	lymphocyte antigen 9	4063	106777	114219	114220	0.247109	0.608419	0.641475	0.198636	0.337367	0.493367	-1.418	-0.306773	0.490575	0.123273	0.877567	0.378359	-0.411398	0.687319
MORC	microrchidia homolog (mouse)	27136	119774	119773	119775	0.368497	0.775633	0.493997	0.229648	0.36982	0.389467	-1.11365	-0.114098	-0.00550636	0.244698	0.956182	0.843821	-0.411085	0.687681
B3GNT3	UDP-GlcNAc:betaGal beta-1,3-N-acetylglucosaminyltransferase 3	10331	111854	111856	111855	0.564571	0.375385	0.540267	0.215564	0.38374	0.399907	-1.24643	-0.0365833	0.0499835	0.190036	0.913193	0.839891	-0.411009	0.687775
PGRMC2	progesterone receptor membrane component 2	10424	111674	108015	111673	0.339753	0.787483	0.375135	0.113906	0.522393	0.556557	-2.58461	0.610503	0.743403	0.00311049	0.342813	0.262186	-0.410233	0.688753
CPT2	carnitine palmitoyltransferase II	1376	110591	110590	110589	0.444433	0.500789	0.159233	0.244023	0.295029	0.460202	-0.986287	-0.588092	0.344595	0.320196	0.611908	0.532459	-0.409928	0.68906
AKAP2	A kinase (PRKA) anchor protein 2	11217	202407	202408		0.626766	0.651972		0.255918	0.403171		-0.886437	0.0670395		0.00641797	0.763956		-0.409699	0.744116
STX10	syntaxin 10	8677	137197	137196		0.357476	0.0880149		0.22546	0.457662		-1.15227	0.332982		0.230244	0.539448		-0.409642	0.744178
RHOQ	ras homolog gene family, member Q	23433	19755	19665	19840	0.670042	0.291024	0.769272	0.161197	0.447235	0.459771	-1.85613	0.284633	0.342628	0.0392764	0.57825	0.519195	-0.409623	0.689444
PLCB1	phospholipase C, beta 1 (phosphoinositide-specific)	23236	22733	22828	22637	0.578707	0.375697	0.698514	0.250372	0.322918	0.410041	-0.932399	-0.398604	0.102483	0.303855	0.739928	0.759845	-0.409507	0.689559
PIN1L	protein (peptidyl-prolyl cis/trans isomerase) NIMA-interacting 1-like	5301	17622	17441	17534	0.442852	0.536003	0.432363	0.144616	0.282921	0.810697	-2.08384	-0.675999	1.53245	0.0184433	0.541291	0.0375937	-0.409128	0.690065
NQO3A2	NAD(P)H:quinone oxidoreductase type 3, polypeptide A2	51706	111963	111964	111965	0.226157	0.367215	0.54546	0.214542	0.261269	0.592253	-1.2564	-0.843025	0.873811	0.176804	0.395442	0.198454	-0.408538	0.690732
GRIK1	glutamate receptor, ionotropic, kainate 1	2897	106278	106276		0.615178	0.40169		0.223216	0.462856		-1.17325	0.356657		0.214449	0.543825		-0.408296	0.745524
LOC346085	LOC346085	346085	213278	213248	213247	0.600434	0.728331	0.586501	0.158248	0.340367	0.61731	-1.89485	-0.288203	0.96074	0.032187	0.887052	0.165326	-0.407439	0.692057
MTO1	mitochondrial translation optimization 1 homolog (S. cerevisiae)	25821	117728	117727		0.749165	0.779056		0.26637	0.388752		-0.802463	-0.00936298		0.404078	0.94098		-0.405913	0.747901
GNMT	glycine N-methyltransferase	27232	112057	112058	112059	0.319211	0.564544	0.654375	0.244155	0.362536	0.376835	-0.985149	-0.155829	-0.0746781	0.347928	0.993491	0.90215	-0.405219	0.694676
ATP5A1	ATP synthase, H+ transporting, mitochondrial F1 complex, alpha subunit, isoform 1, cardiac muscle	498	104475	105445	7322	0.628502	0.246333	0.897429	0.210734	0.354881	0.446176	-1.29397	-0.200602	0.279661	0.16998	0.958736	0.55957	-0.404969	0.694981
GALR3	galanin receptor 3	8484	120925	212640	120932	0.330541	0.730378	0.409583	0.176554	0.356634	0.530861	-1.66522	-0.190261	0.644237	0.0682697	0.960599	0.330838	-0.403749	0.696452
DHX34	DEAH (Asp-Glu-Ala-His) box polypeptide 34	9704	21770	21866	21961	0.614591	0.15477	0.172811	0.207035	0.233265	0.692458	-1.33112	-1.08087	1.20173	0.153982	0.259233	0.0683043	-0.40342	0.696857
SIAT8D	ST8 alpha-N-acetyl-neuraminide alpha-2,8-sialyltransferase 4	7903	111588	111589	111587	0.714351	0.51397	0.657388	0.17799	0.343843	0.547409	-1.64822	-0.266885	0.708632	0.0700248	0.913082	0.281616	-0.402158	0.698357
SLC22A2	solute carrier family 22 (organic cation transporter), member 2	6582	117137	119960		0.294622	0.816902		0.282825	0.367493		-0.676717	-0.127339		0.534141	0.880507		-0.402028	0.751791
RAB40A	RAB40A, member RAS oncogene family	142684	120908	120835	120890	0.692859	0.61536	0.736253	0.270022	0.27398	0.453008	-0.773897	-0.743366	0.311541	0.451975	0.482973	0.552655	-0.401907	0.698639
HTR7	5-hydroxytryptamine (serotonin) receptor 7 (adenylate cyclase-coupled)	3363	6477	6630	6561	0.38611	0.548324	0.180451	0.106799	0.356661	0.8799	-2.71976	-0.190107	1.70429	0.0016272	0.919047	0.0230213	-0.401857	0.69878
IQGAP1	IQ motif containing GTPase activating protein 1	8826	13894	13799	13985	0.259978	0.717226	0.446456	0.285827	0.325178	0.360978	-0.654565	-0.383975	-0.164867	0.531228	0.751024	0.991247	-0.401136	0.699558
RAC3	ras-related C3 botulinum toxin substrate 3 (rho family, small GTP binding protein Rac3)	5881	120902	120422		0.45617	0.63453		0.282422	0.368666		-0.679707	-0.120656		0.537476	0.96734		-0.400181	0.753643
PRKAR1A	protein kinase, cAMP-dependent, regulatory, type I, alpha (tissue specific extinguisher 1)	5573	44930	44836	42857	0.703764	0.602798	0.905533	0.251042	0.262728	0.509856	-0.926797	-0.831347	0.559545	0.317358	0.41336	0.355771	-0.399533	0.70149
PTCH2	patched homolog 2 (Drosophila)	8643	114367	13629		0.278861	0.378705		0.213934	0.487278		-1.26235	0.464527		0.180773	0.439297		-0.39891	0.754929
PLK1	polo-like kinase 1 (Drosophila)	5347	1341	103548	42856	0.432687	0.221546	0.567669	0.287937	0.318482	0.367172	-0.639138	-0.427625	-0.129174	0.568616	0.755264	0.956537	-0.398646	0.702544
LBP	lipopolysaccharide binding protein	3929	121000	120998	120999	0.44218	0.62025	0.809641	0.26628	0.287154	0.441189	-0.803174	-0.644851	0.256082	0.432435	0.545455	0.581702	-0.397314	0.704146
NAT2	N-acetyltransferase 2 (arylamine N-acetyltransferase)	10	110572	2249	110573	0.406641	0.528175	0.414762	0.202918	0.400954	0.414787	-1.37325	0.0554684	0.126627	0.134636	0.777406	0.655913	-0.397052	0.704468
CYP2E1	cytochrome P450, family 2, subfamily E, polypeptide 1	1571	4117	3927	106225	0.447092	0.575878	0.162903	0.211922	0.365652	0.435916	-1.28217	-0.137876	0.230856	0.168868	0.971059	0.553418	-0.396397	0.705253
SHMT1	serine hydroxymethyltransferase 1 (soluble)	6470	111430	111429	111431	0.248876	0.921083	0.850976	0.200289	0.379347	0.444657	-1.40061	-0.0607383	0.272506	0.133503	0.888151	0.588596	-0.39628	0.705396
EGFR	epidermal growth factor receptor (erythroblastic leukemia viral (v-erb-b) oncogene homolog, avian)	1956	110895	644		0.653087	0.822859		0.318465	0.32839		-0.427735	-0.363349		0.742484	0.61885		-0.395542	0.7583
RGS3	regulator of G-protein signalling 3	5998	37235	37331		0.837762	0.600873		0.300023	0.348734		-0.552876	-0.237255		0.642006	0.931919		-0.395065	0.75878
CAMK2G	calcium/calmodulin-dependent protein kinase (CaM kinase) II gamma	818	40719	40536		0.434023	0.484458		0.246303	0.424803		-0.966776	0.17668		0.346559	0.670324		-0.395048	0.758801
PPP1R8	protein phosphatase 1, regulatory (inhibitor) subunit 8	5511	104975	104976		0.711516	0.770284		0.275737	0.37974		-0.729959	-0.0585687		0.487102	0.890366		-0.394264	0.759587
ENPP3	ectonucleotide pyrophosphatase/phosphodiesterase 3	5169	15712	15901	15808	0.514318	0.862916	0.644017	0.262604	0.274059	0.470865	-0.832333	-0.742768	0.392645	0.411102	0.481387	0.483769	-0.394152	0.70795
TOP3A	topoisomerase (DNA) III alpha	7156	111475	111476	111477	0.443082	0.528903	1.0468	0.190834	0.403148	0.440475	-1.50205	0.0669207	0.252685	0.100128	0.773455	0.60147	-0.394149	0.707962
NOX3	NADPH oxidase 3	50508	118794	117511	118793	0.470515	0.529649	0.562114	0.19333	0.264818	0.662136	-1.47479	-0.814719	1.1078	0.112309	0.444061	0.116557	-0.393905	0.70827
DHRS4L2	dehydrogenase/reductase (SDR family) member 4 like 2	317749	202386	202378	202318	0.419142	0.403273	0.761827	0.160315	0.431766	0.489882	-1.86763	0.21079	0.475705	0.0368621	0.654802	0.445884	-0.393713	0.708498
MGC10204	aldehyde dehydrogenase 16 family, member A1	126133	40033	110271	40210	0.328624	0.678152	0.492845	0.174178	0.342353	0.568973	-1.69364	-0.275996	0.789686	0.0657951	0.890083	0.235502	-0.393318	0.708972
OR5V1	olfactory receptor, family 5, subfamily V, member 1	81696	43088	42907	43002	0.495515	0.889956	0.759949	0.136904	0.390394	0.635032	-2.1988	-0.000519257	1.02012	0.0197883	0.823586	0.143734	-0.393066	0.709295
CASP10	caspase 10, apoptosis-related cysteine protease	843	6837	6747	6651	0.599913	0.944115	0.714989	0.193699	0.394157	0.445338	-1.47079	0.019604	0.275716	0.10714	0.795107	0.582551	-0.391825	0.710759
NPEPPS	aminopeptidase puromycin sensitive	9520	104093	104091		0.592209	0.399542		0.267816	0.391972		-0.791105	0.00794154		0.449103	0.814004		-0.391582	0.762286
PIK3R3	phosphoinositide-3-kinase, regulatory subunit 3 (p55, gamma)	8503	139248	139246		0.577097	0.107912		0.185848	0.565026		-1.5576	0.775085		0.0915621	0.225156		-0.391256	0.762631
CLPP	ClpP caseinolytic protease, ATP-dependent, proteolytic subunit homolog (E. coli)	8192	46140	105684	17232	0.697502	0.670508	0.787994	0.296596	0.325607	0.352937	-0.576979	-0.381204	-0.212123	0.661335	0.785987	0.94036	-0.390102	0.712822
FLJ13052	NAD kinase	65220	1284	1379	1189	0.74573	0.668924	0.862341	0.217932	0.293307	0.533518	-1.22351	-0.600372	0.654712	0.17588	0.600775	0.311232	-0.389722	0.713294
KIAA0449	kinesin family member 21B	23046	118522	118523	118524	0.410767	0.553715	0.409095	0.266771	0.271412	0.47125	-0.799311	-0.763127	0.39436	0.447196	0.472471	0.483857	-0.389359	0.713725
RNASEH1	ribonuclease H1	246243	121415	121414	121413	0.712063	0.805465	0.873267	0.196941	0.415689	0.4169	-1.43598	0.131183	0.137287	0.0987504	0.734684	0.703817	-0.389169	0.71396
TYMS	thymidylate synthetase	7298	116926	116927	116928	0.490469	0.609337	0.660728	0.267929	0.27398	0.465264	-0.790222	-0.74337	0.36754	0.449479	0.542628	0.497923	-0.388684	0.714539
ROM1	retinal outer segment membrane protein 1	6094	1982	2077		0.608909	0.43573		0.211436	0.498342		-1.28699	0.511626		0.160372	0.323683		-0.387682	0.766225
PLSCR2	phospholipid scramblase 2	57047	28368	28460	28275	0.47689	0.345893	0.780186	0.209803	0.329865	0.494605	-1.30326	-0.353952	0.495833	0.167984	0.801683	0.421394	-0.387125	0.716428
PDK3	pyruvate dehydrogenase kinase, isoenzyme 3	5165	674	676		0.435494	0.81863		0.212308	0.497313		-1.27836	0.50729		0.178573	0.427954		-0.385533	0.768392
RPE	ribulose-5-phosphate-3-epimerase	6120	108135	118125	108136	1.03341	0.779516	0.210461	0.243354	0.331289	0.426089	-0.992046	-0.344914	0.183024	0.31412	0.883798	0.677542	-0.384645	0.719419
RGS10	regulator of G-protein signalling 10	6001	12296	12385	12203	0.686871	0.471041	0.804707	0.21055	0.260896	0.62546	-1.2958	-0.846021	0.988258	0.166599	0.416073	0.15424	-0.384522	0.719587
HGNT-IV-H	HGNT-IV-H	25834	111821	111820	111822	0.645205	0.967788	0.455819	0.11616	0.503061	0.587991	-2.5435	0.531395	0.858662	0.0037559	0.387556	0.205574	-0.384481	0.71967
GCGR	glucagon receptor	2642	1807	1711	1897	0.257576	0.669579	0.697949	0.162842	0.421758	0.500534	-1.83482	0.161591	0.52083	0.0421305	0.685352	0.394926	-0.384134	0.720059
MAP3K11	mitogen-activated protein kinase kinase kinase 11	4296	103787	235		0.759285	0.930767		0.27746	0.381164		-0.716893	-0.0507151		0.482774	0.884068		-0.383804	0.770128
PRSS22	protease, serine, 22	64063	29841	29749		0.749328	0.63605		0.226239	0.467533		-1.14503	0.377749		0.242585	0.67314		-0.383639	0.7703
CDA08	CDA08	81533	120667	120665	120666	0.444965	0.596665	0.413436	0.200461	0.360806	0.476172	-1.39881	-0.165863	0.416157	0.123359	0.992801	0.475598	-0.382838	0.721615
INPP4A	inositol polyphosphate-4-phosphatase, type I, 107kDa	3631	104484	104481	104479	0.658931	0.580818	0.546664	0.163638	0.428098	0.492029	-1.8246	0.19289	0.484882	0.0437255	0.657975	0.403963	-0.382275	0.722309
HM13	histocompatibility (minor) 13	81502	202377	202460	202459	0.54256	0.404892	0.316177	0.125108	0.375972	0.73313	-2.38782	-0.0794897	1.32147	0.00612873	0.916963	0.0465855	-0.381948	0.722737
PHYH	phytanoyl-CoA hydroxylase (Refsum disease)	5264	107985	111660	111661	0.524007	0.76857	0.802159	0.168932	0.356964	0.572163	-1.7578	-0.188324	0.801417	0.0441757	0.959703	0.242477	-0.38157	0.723165
DGUOK	deoxyguanosine kinase	1716	1695	1606	1514	0.301957	0.452158	0.13139	0.235682	0.251052	0.583278	-1.05924	-0.92671	0.841777	0.272386	0.338423	0.219406	-0.381392	0.723372
FECH	ferrochelatase (protoporphyria)	2235	121238	121236	121237	0.659067	0.8972	0.521711	0.0909832	0.607598	0.624551	-3.05599	0.927472	0.985204	0.000408747	0.177149	0.157658	-0.381104	0.72379
C17orf35	chromosome 17 open reading frame 35	8834	4821	4915	5008	0.248552	0.945207	0.535105	0.249777	0.346793	0.398939	-0.937393	-0.248964	0.044902	0.355762	0.954233	0.750199	-0.380485	0.724458
RRP22	RRP22	10633	120468	120466		0.461841	0.762881		0.282151	0.376168		-0.681718	-0.0783969		0.542145	0.906338		-0.380057	0.773913
TYRO3	TYRO3 protein tyrosine kinase	7301	801	800	802	0.600681	0.564838	0.567097	0.227264	0.294899	0.516209	-1.13554	-0.589012	0.585521	0.235629	0.605523	0.380754	-0.379678	0.725445
SOAT2	sterol O-acyltransferase 2	8435	111315	111316	111314	0.237058	0.675486	0.550465	0.263593	0.270075	0.486131	-0.824453	-0.773484	0.459579	0.431723	0.461196	0.505385	-0.379452	0.725715
PLA2G12A	phospholipase A2, group XIIA	81579	32723	32815	32902	0.668115	0.508486	0.755317	0.194135	0.276042	0.645886	-1.46608	-0.727642	1.05567	0.113201	0.497415	0.137222	-0.379349	0.725859
CNKSR1	connector enhancer of kinase suppressor of Ras 1	10256	122593	122592	122594	0.720645	1.00371	0.158926	0.183607	0.35021	0.538312	-1.58305	-0.228397	0.673477	0.0871564	0.675662	0.313364	-0.379323	0.725885
CAMK1D	calcium/calmodulin-dependent protein kinase ID	57118	1035	1037	1036	0.659857	0.647027	0.274183	0.203043	0.351162	0.486802	-1.37196	-0.222702	0.462474	0.144044	0.949984	0.489062	-0.377396	0.728218
AMY2A	amylase, alpha 2A; pancreatic	279	214543	214542	41614	0.646289	0.201244	0.912864	0.241216	0.261321	0.550644	-1.01056	-0.842605	0.720995	0.310541	0.49842	0.275054	-0.377389	0.728226
CRSP6	cofactor required for Sp1 transcriptional activation, subunit 6, 77kDa	9440	107386	107387	107385	0.576354	0.278102	0.593795	0.308622	0.333595	0.337823	-0.493599	-0.330364	-0.303939	0.708552	0.837954	0.809266	-0.375967	0.729941
AKR1A1	aldo-keto reductase family 1, member A1 (aldehyde reductase)	10327	113291	107932		0.449063	0.67466		0.200997	0.530179		-1.39321	0.641541		0.134804	0.303242		-0.375836	0.778199
FLJ37478	FLJ37478	339983	119520	118076	119521	0.59509	0.250393	0.511709	0.159604	0.279364	0.780613	-1.87696	-0.702543	1.45312	0.0290469	0.52782	0.0583133	-0.37546	0.730602
CYP1A2	cytochrome P450, family 1, subfamily A, polypeptide 2	1544	106222	2454	2364	0.811094	0.869058	0.855966	0.206168	0.362413	0.465885	-1.33992	-0.156541	0.370342	0.159281	0.991807	0.508986	-0.375374	0.730674
FLJ30626	ubiquitin specific protease 43	124739	39975	39790	39884	0.199595	0.495156	0.727613	0.189835	0.367133	0.499756	-1.51307	-0.129398	0.517569	0.0864677	0.951759	0.409001	-0.374967	0.731174
NR2F6	nuclear receptor subfamily 2, group F, member 6	2063	41929	42092		0.869341	0.54362		0.257956	0.413528		-0.869801	0.120247		0.398564	0.715496		-0.374777	0.779261
SLC14A1	solute carrier family 14 (urea transporter), member 1 (Kidd blood group)	6563	117512	117513		0.502787	0.478636		0.230157	0.4636		-1.10901	0.360026		0.275334	0.508976		-0.374494	0.779552
PPP1R2	protein phosphatase 1, regulatory (inhibitor) subunit 2	5504	105854	122506	2214	0.387509	0.614055	0.184118	0.211054	0.394398	0.418757	-1.29078	0.0208862	0.146612	0.173012	0.811237	0.684154	-0.374427	0.731824
IL9R	interleukin 9 receptor	3581	11271	106715	111106	0.436838	0.72083	0.712272	0.262377	0.276814	0.480209	-0.83415	-0.721778	0.433867	0.409846	0.531488	0.452056	-0.374021	0.732316
NRP2	neuropilin 2	8828	115160	115159	118226	0.769636	0.827511	0.854991	0.3195	0.330087	0.330868	-0.420925	-0.352542	-0.347581	0.760301	0.848514	0.829837	-0.373682	0.73272
MGMT	O-6-methylguanine-DNA methyltransferase	4255	111172	111173	111171	0.249432	0.704671	0.642497	0.276283	0.314481	0.401942	-0.725808	-0.454145	0.060634	0.492409	0.704867	0.758442	-0.373106	0.733424
BRD3	bromodomain containing 3	8019	111249	111251	869	0.407071	0.741261	0.134799	0.142047	0.481758	0.511096	-2.12143	0.440623	0.564638	0.0157898	0.542778	0.365681	-0.372057	0.734737
ASRGL1	asparaginase like 1	80150	32161	32254	32345	0.646664	0.691653	0.570609	0.204764	0.29724	0.57476	-1.35426	-0.572425	0.810916	0.161693	0.632008	0.227053	-0.371922	0.734883
GALNT2	UDP-N-acetyl-alpha-D-galactosamine:polypeptide N-acetylgalactosaminyltransferase 2 (GalNAc-T2)	2590	111457	111459	111458	0.474713	0.604877	0.685196	0.192436	0.368694	0.493319	-1.48451	-0.120495	0.490373	0.108032	0.95262	0.415867	-0.371545	0.73534
SARDH	sarcosine dehydrogenase	1757	19251	108184		0.552832	0.782341		0.240809	0.44436		-1.0141	0.271104		0.303185	0.564815		-0.371496	0.78259
GNAI3	guanine nucleotide binding protein (G protein), alpha inhibiting activity polypeptide 3	2773	119727	119729	119728	0.750865	0.874499	0.317714	0.139426	0.483658	0.519337	-2.16051	0.448881	0.598195	0.0144114	0.422437	0.347147	-0.371145	0.735849
PTGER3	prostaglandin E receptor 3 (subtype EP3)	5733	251288	142149	251289	0.633216	0.864708	0.3733	0.201299	0.362992	0.479458	-1.39006	-0.153196	0.430587	0.116009	0.978155	0.436033	-0.37089	0.736137
IL18R1	interleukin 18 receptor 1	8809	107261	111391	107263	0.317115	0.575102	0.396134	0.190418	0.315785	0.582943	-1.50664	-0.445462	0.840574	0.101584	0.747725	0.219394	-0.370508	0.736611
MCF2L	MCF.2 cell line derived transforming sequence-like	23263	32193	32098	32285	0.788882	0.567189	0.588242	0.267348	0.289515	0.453207	-0.794776	-0.627671	0.312461	0.447018	0.586473	0.552224	-0.369996	0.73722
BUCS1	butyryl Coenzyme A synthetase 1	116285	35641	35737	35826	0.585826	0.4408	0.32259	0.173242	0.4396	0.460873	-1.70495	0.24851	0.34765	0.0589373	0.604209	0.458547	-0.369597	0.737721
MAT1A	methionine adenosyltransferase I, alpha	4143	110660	110662	110661	0.468835	0.780095	0.642723	0.201705	0.379647	0.458699	-1.38583	-0.0590789	0.33773	0.171338	0.890369	0.5307	-0.369061	0.738367
APRT	adenine phosphoribosyltransferase	353	8697	8601	8790	0.524159	0.370815	0.685963	0.165504	0.351075	0.604538	-1.80081	-0.223222	0.91688	0.0451244	0.949952	0.181615	-0.36905	0.738396
ABCG2	ATP-binding cassette, sub-family G (WHITE), member 2	9429	118156	118155	118157	0.724447	0.846194	1.22194	0.27626	0.306216	0.415341	-0.725986	-0.510018	0.129426	0.470844	0.633084	0.816313	-0.368859	0.738604
UQCRH	ubiquinol-cytochrome c reductase hinge protein	7388	111633	17319	17227	0.419847	0.579821	0.663982	0.244155	0.378835	0.380354	-0.985152	-0.0635735	-0.0551803	0.238294	0.884983	0.877725	-0.367969	0.739693
RAB9B	RAB9B, member RAS oncogene family	51209	120824	120568	120569	0.39505	0.660561	0.721931	0.162545	0.416536	0.519843	-1.83865	0.135454	0.60024	0.0413625	0.703938	0.344438	-0.367652	0.740101
MAPK3	mitogen-activated protein kinase 3	5595	202320	142305	142304	0.370667	0.687435	0.949519	0.182152	0.280426	0.689147	-1.59974	-0.694586	1.19168	0.0800951	0.523993	0.0981006	-0.367549	0.740232
DMAP1	DNA methyltransferase 1 associated protein 1	55929	112064	112063	112065	0.344753	0.668508	0.784982	0.144155	0.422601	0.578282	-2.09054	0.165779	0.823732	0.0186418	0.676971	0.221726	-0.367009	0.740897
DHRS6	dehydrogenase/reductase (SDR family) member 6	56898	27994	28180	28089	0.546608	0.474481	0.39041	0.173293	0.364499	0.558005	-1.70433	-0.144502	0.748854	0.0606243	0.970157	0.261409	-0.366658	0.741313
MASP2	mannan-binding lectin serine protease 2	10747	45160	45255		0.838305	0.775294		0.282818	0.38027		-0.676768	-0.0556407		0.534872	0.869077		-0.366204	0.787959
HS6ST3	heparan sulfate 6-O-sulfotransferase 3	266722	112390	112391	112392	0.320119	0.414651	0.410884	0.288957	0.331214	0.368521	-0.631717	-0.345388	-0.121481	0.561809	0.832358	0.971567	-0.366195	0.741856
ME2	malic enzyme 2, NAD(+)-dependent, mitochondrial	4200	106789	112901		0.649492	0.770026		0.2362	0.455562		-1.05464	0.323335		0.270124	0.535392		-0.365652	0.788525
PGLYRP3	peptidoglycan recognition protein 3	114771	35525	114993	114994	0.365988	0.60143	0.225016	0.264	0.344766	0.387862	-0.82121	-0.261261	-0.0141697	0.394508	0.90001	0.813341	-0.365547	0.742651
MAN2C1	mannosidase, alpha, class 2C, member 1	4123	119262	119264		0.250607	0.679356		0.321353	0.334948		-0.408794	-0.321868		0.783523	0.783326		-0.365331	0.788845
UBE2M	ubiquitin-conjugating enzyme E2M (UBC12 homolog, yeast)	9040	120360	120359	120358	0.601496	0.67112	0.921236	0.229119	0.317703	0.485178	-1.11849	-0.43276	0.455466	0.246044	0.696582	0.446347	-0.365262	0.743005
CDC34	cell division cycle 34	997	122308	122187		0.527354	0.756273		0.193883	0.555405		-1.46881	0.739054		0.100396	0.263551		-0.364876	0.789323
SDCCAG10	serologically defined colon cancer antigen 10	10283	107863	107861	117380	0.414211	1.10126	0.795943	0.223196	0.322034	0.491869	-1.17343	-0.404355	0.484196	0.218225	0.672512	0.421324	-0.364531	0.743901
RAB33B	RAB33B, member RAS oncogene family	83452	120669	120670	120671	0.168047	0.832712	0.667472	0.21858	0.364569	0.443728	-1.21728	-0.144097	0.268118	0.197532	0.970359	0.588487	-0.364419	0.744037
CASP14	caspase 14, apoptosis-related cysteine protease	23581	5392	5565	5480	0.547704	0.632216	0.666579	0.151057	0.4237	0.552577	-1.99242	0.171226	0.728346	0.0199383	0.693906	0.293859	-0.364281	0.744228
USP39	ubiquitin specific protease 39	10713	105688	18198	105143	0.788666	0.634914	0.643942	0.173082	0.370829	0.551287	-1.70689	-0.108381	0.723443	0.0648203	0.935931	0.267125	-0.363943	0.744633
PRKCH	protein kinase C, eta	5583	778	103822	777	0.598041	0.417854	0.616449	0.219414	0.381053	0.423283	-1.20929	-0.0513275	0.169163	0.204188	0.879272	0.67305	-0.363819	0.744771
USP35	ubiquitin specific protease 35	57558	120946	120940	120945	0.477387	0.482602	0.731983	0.185517	0.359153	0.531232	-1.56134	-0.175495	0.645704	0.0863416	0.983843	0.312181	-0.36371	0.744914
TLR10	toll-like receptor 10	81793	109679	109678		0.772997	0.748512		0.166069	0.649229		-1.79365	1.0665		0.04915	0.127135		-0.363576	0.790656
DPYSL2	dihydropyrimidinase-like 2	1808	119137	119138		0.328348	0.844152		0.314111	0.343309		-0.456616	-0.27015		0.694552	0.917401		-0.363383	0.790826
LGR8	leucine-rich repeat-containing G protein-coupled receptor 8	122042	6775	6682	6863	0.636844	0.408709	0.878224	0.261881	0.292467	0.462551	-0.838116	-0.606389	0.355272	0.414908	0.592774	0.507986	-0.363078	0.745676
CTBP2	C-terminal binding protein 2	1488	30394	30207	30302	0.256576	0.464221	0.533906	0.109518	0.526171	0.61497	-2.66701	0.625622	0.952773	0.00240213	0.33086	0.175312	-0.362873	0.745981
CLCN2	chloride channel 2	1181	7234	105450		0.52295	1.07477		0.197652	0.545961		-1.42842	0.703075		0.120887	0.279354		-0.362671	0.791565
ADRA2C	adrenergic, alpha-2C-, receptor	152	1727	1823	1913	0.721575	1.08247	0.736289	0.195315	0.31355	0.57902	-1.45337	-0.46036	0.826407	0.112152	0.727578	0.263143	-0.36244	0.746471
DCK	deoxycytidine kinase	1633	69	103564		0.761919	0.677342		0.229399	0.470749		-1.11593	0.392128		0.240345	0.531987		-0.361903	0.79234
SCDR10	SCDR10	374875	114017	114015	114016	0.82944	0.650471	0.539632	0.165529	0.459062	0.467392	-1.80049	0.339388	0.377116	0.04212	0.651577	0.563976	-0.361328	0.747836
POLR3K	polymerase (RNA) III (DNA directed) polypeptide K, 12.3 kDa	51728	117967	117968	119498	0.506652	0.61181	0.544602	0.223597	0.353835	0.448933	-1.16967	-0.206795	0.292586	0.21216	0.968789	0.561243	-0.361293	0.747865
SLC2A1	solute carrier family 2 (facilitated glucose transporter), member 1	6513	117394	117396		0.41878	0.604874		0.306998	0.352108		-0.504662	-0.217058		0.660523	0.919685		-0.36086	0.793395
B4GALT5	UDP-Gal:betaGlcNAc beta 1,4- galactosyltransferase, polypeptide 5	9334	111496	111498	111497	0.717659	0.51412	0.663664	0.240561	0.345278	0.427933	-1.01626	-0.258152	0.192083	0.301656	0.927843	0.654033	-0.360776	0.748495
MAPK9	mitogen-activated protein kinase 9	5601	1452	1547	1637	0.311899	0.327402	0.607029	0.24485	0.326184	0.445263	-0.979183	-0.377491	0.275361	0.325107	0.887947	0.732814	-0.360438	0.748911
KARS	lysyl-tRNA synthetase	3735	16323	16507	16417	0.469226	0.443243	0.775939	0.180397	0.369131	0.534144	-1.62004	-0.118013	0.65717	0.0752941	0.950447	0.311544	-0.360296	0.749099
PVR	poliovirus receptor	5817	108041	108040	111693	0.611187	0.933393	1.09255	0.201694	0.302051	0.584139	-1.38595	-0.538743	0.844872	0.131026	0.639373	0.224568	-0.35994	0.749535
SLC16A8	solute carrier 16 (monocarboxylic acid transporters), member 8	23539	120132	120131		0.647448	0.531172		0.25527	0.4239		-0.891756	0.172216		0.377834	0.674848		-0.35977	0.794508
MMS19L	MMS19-like (MET18 homolog, S. cerevisiae)	64210	116327	109457	109459	0.429599	0.913568	0.705525	0.217037	0.335899	0.488781	-1.23214	-0.315924	0.470986	0.197744	0.697171	0.39963	-0.359027	0.750646
NDUFS2	NADH dehydrogenase (ubiquinone) Fe-S protein 2, 49kDa (NADH-coenzyme Q reductase)	4720	107449	107448	107450	0.663943	0.391897	0.302787	0.224404	0.386475	0.411173	-1.16211	-0.0216875	0.108267	0.2258	0.91077	0.736096	-0.358511	0.751276
GRK1	G protein-coupled receptor kinase 1	6011	111213	111215	349	0.501593	1.02129	0.410077	0.204235	0.376762	0.463861	-1.35968	-0.0750869	0.361206	0.129941	0.892459	0.51258	-0.357854	0.752088
BTN3A1	butyrophilin, subfamily 3, member A1	11119	19131	19035		0.603515	0.77224		0.260271	0.416533		-0.851057	0.135437		0.403163	0.759178		-0.35781	0.796505
MPHOSPH1	M-phase phosphoprotein 1	9585	118465	118466	118467	0.400006	0.795392	0.649905	0.162711	0.367603	0.59681	-1.83652	-0.126711	0.88989	0.0280742	0.988868	0.191427	-0.35778	0.752195
CST4	cystatin S	1472	10578	46002		0.360519	0.446628		0.233962	0.463495		-1.07461	0.359552		0.270501	0.517394		-0.357531	0.796793
OASL	2-5-oligoadenylate synthetase-like	8638	117185	117184	117183	0.546157	0.48392	0.446808	0.172537	0.318337	0.650872	-1.7135	-0.428579	1.0718	0.0591431	0.757563	0.0816192	-0.356757	0.753451
CCNG1	cyclin G1	900	118709	118710	118711	0.549121	0.539167	0.629307	0.146195	0.364445	0.671369	-2.06106	-0.144814	1.13685	0.02081	0.977599	0.106384	-0.35634	0.753972
FSHR	follicle stimulating hormone receptor	2492	1976	2071		0.271577	0.449746		0.268459	0.405033		-0.786074	0.0767062		0.448008	0.75871		-0.354684	0.799693
ADORA3	adenosine A3 receptor	140	262345	262344	261218	0.681104	0.151761	0.773571	0.23951	0.284379	0.526446	-1.02544	-0.665223	0.626717	0.296838	0.378327	0.330101	-0.35465	0.756023
DRD1IP	dopamine receptor D1 interacting protein	50632	23257	45414	45319	0.799983	0.531132	0.235246	0.193347	0.376783	0.49262	-1.47462	-0.0749669	0.487398	0.111082	0.854308	0.750742	-0.354061	0.756751
NDUFB5	NADH dehydrogenase (ubiquinone) 1 beta subcomplex, 5, 16kDa	4711	11619	11803		0.372001	0.593949		0.205334	0.530623		-1.34842	0.643298		0.150699	0.31685		-0.352562	0.801868
AOC3	amine oxidase, copper containing 3 (vascular adhesion protein 1)	8639	117186	117188		0.547411	0.656805		0.304764	0.357536		-0.519983	-0.184962		0.670909	0.985592		-0.352472	0.801949
BCKDHA	branched chain keto acid dehydrogenase E1, alpha polypeptide (maple syrup urine disease)	593	9082	8990		0.554583	0.805241		0.300693	0.362449		-0.548198	-0.156332		0.685887	0.965876		-0.352265	0.80216
KHK	ketohexokinase (fructokinase)	3795	103385	103468	103298	0.0742106	0.694009	0.811693	0.212585	0.358116	0.47281	-1.27562	-0.181562	0.401295	0.180661	0.996987	0.534926	-0.351961	0.759333
LEPR	leptin receptor	3953	106752	106753	111137	0.409678	0.5397	0.69085	0.210935	0.359989	0.474211	-1.29197	-0.170618	0.4075	0.175389	0.995362	0.465537	-0.351696	0.759659
CDKL5	cyclin-dependent kinase-like 5	6792	374	375	376	0.721009	0.808437	0.804576	0.235945	0.355571	0.429219	-1.0569	-0.196526	0.198379	0.182304	0.972649	0.656252	-0.351684	0.75967
INPP5E	inositol polyphosphate-5-phosphatase, 72 kDa	56623	27972	28158	28067	1.35408	0.545976	0.142947	0.233855	0.322845	0.477081	-1.07557	-0.39908	0.420157	0.230981	0.78137	0.460048	-0.351497	0.759901
DNMT3B	DNA (cytosine-5-)-methyltransferase 3 beta	1789	111745	111746	111744	0.132292	0.471677	0.659401	0.281104	0.348095	0.368127	-0.689519	-0.241102	-0.123722	0.523739	0.942016	0.950213	-0.351447	0.759956
PPP2R5B	protein phosphatase 2, regulatory subunit B (B56), beta isoform	5526	2128	104834		0.541156	0.622989		0.28314	0.385248		-0.674378	-0.0283577		0.572426	0.876913		-0.351368	0.803078
DUSP12	dual specificity phosphatase 12	11266	105865	105866		1.14151	0.278432		0.329341	0.331215		-0.357286	-0.34538		0.834438	0.832607		-0.351333	0.803112
PTEN	phosphatase and tensin homolog (mutated in multiple advanced cancers 1)	5728	122504	114050	45927	0.646195	0.448286	0.563481	0.137667	0.327436	0.799528	-2.18714	-0.369454	1.50335	0.013618	0.80835	0.0399544	-0.351083	0.760452
FA2H	fatty acid 2-hydroxylase	79152	112195	112196	112197	0.623188	0.363597	0.878791	0.187217	0.403786	0.477147	-1.5422	0.0702357	0.420449	0.0646929	0.774281	0.510772	-0.350505	0.761132
PLA2G2A	phospholipase A2, group IIA (platelets, synovial fluid)	5320	6495	45925	6399	0.656207	0.887133	0.609495	0.266557	0.358499	0.377672	-0.800994	-0.179319	-0.0700223	0.448342	0.97178	0.900087	-0.350112	0.761603
UGCGL2	UDP-glucose ceramide glucosyltransferase-like 2	55757	112074	112075		0.312127	0.577824		0.237763	0.459375		-1.0408	0.340819		0.242749	0.581669		-0.349993	0.804487
C11ORF4	C11ORF4	56834	45365	114859	45454	0.913487	0.68368	0.65471	0.136704	0.50981	0.518226	-2.20187	0.559355	0.593704	0.0137542	0.38106	0.371145	-0.349605	0.762262
NUDT5	nudix (nucleoside diphosphate linked moiety X)-type motif 5	11164	119302	119301	119300	0.5646	0.75822	1.00645	0.210985	0.28999	0.590343	-1.29147	-0.624229	0.867035	0.170446	0.560415	0.197691	-0.349555	0.762304
ERCC1	excision repair cross-complementing rodent repair deficiency, complementation group 1 (includes overlapping antisense sequence)	2067	41660	146877		0.538962	0.527647		0.155418	0.703143		-1.93272	1.23386		0.0319502	0.0829484		-0.349431	0.805085
BDKRB2	bradykinin receptor B2	624	1904	1718	1814	0.363557	0.510053	0.267393	0.094321	0.554265	0.691081	-2.98041	0.734744	1.19756	0.000362862	0.282192	0.0916045	-0.349368	0.762592
ADORA2B	adenosine A2b receptor	136	1818	1908		0.335985	0.743755		0.146958	0.743829		-2.05013	1.35186		0.0203825	0.0667979		-0.349135	0.805392
STK29	BR serine/threonine kinase 2	9024	14032	13849		0.646935	0.808121		0.268742	0.40676		-0.783869	0.085631		0.473188	0.749999		-0.349119	0.805377
MAPK10	mitogen-activated protein kinase 10	5602	1517	1608	103378	0.250769	0.415478	0.609751	0.130966	0.509573	0.541677	-2.29183	0.558379	0.686551	0.00973616	0.477886	0.292158	-0.348965	0.763054
RHEBL1	Ras homolog enriched in brain like 1	121268	120730	120729	120728	0.767781	0.70937	0.920396	0.0962496	0.601094	0.624863	-2.93794	0.904898	0.986252	0.000696582	0.206113	0.157211	-0.348931	0.763127
ARHE	Rho family GTPase 3	390	120424	120423	120425	0.553574	0.818284	0.743895	0.193924	0.326101	0.572113	-1.46836	-0.378025	0.801231	0.111415	0.805372	0.233621	-0.348385	0.763748
ENO2	enolase 2 (gamma, neuronal)	2026	121347	121348	121346	0.958253	1.10861	0.871718	0.288906	0.307654	0.407177	-0.632087	-0.500189	0.0877819	0.569366	0.584918	0.751131	-0.348165	0.764004
ARD1	ARD1 homolog, N-acetyltransferase (S. cerevisiae)	8260	111312	111313	13251	0.502542	0.721167	0.333563	0.11064	0.502646	0.650864	-2.64565	0.529665	1.07178	0.00254591	0.400209	0.124348	-0.348067	0.764178
GCN5L2	GCN5 general control of amino-acid synthesis 5-like 2 (yeast)	2648	109321	116289	116290	0.606775	0.848397	0.61789	0.118305	0.522533	0.585787	-2.50512	0.611066	0.850784	0.00436184	0.337178	0.210081	-0.347757	0.764554
CCNG2	cyclin G2	901	118724	118726	118725	0.618693	0.749958	0.714266	0.159325	0.344572	0.659918	-1.88063	-0.262441	1.10076	0.0368665	0.834334	0.118802	-0.347437	0.76493
MAP3K14	mitogen-activated protein kinase kinase kinase 14	9020	118262	474		1.10471	0.821295		0.21205	0.516437		-1.28091	0.586448		0.166285	0.338833		-0.347231	0.807316
EP300	E1A binding protein p300	2033	115201	115202	106443	0.496232	0.513176	0.42993	0.186354	0.400209	0.48594	-1.5519	0.0515714	0.458758	0.0912867	0.779135	0.43543	-0.347189	0.765222
AGPAT4	1-acylglycerol-3-phosphate O-acyltransferase 4 (lysophosphatidic acid acyltransferase, delta)	56895	112080	112081	28177	0.48998	0.237125	0.592722	0.135206	0.461062	0.581657	-2.22499	0.348508	0.835939	0.0119721	0.51852	0.215175	-0.346847	0.765665
FCGR3B	Fc fragment of IgG, low affinity IIIb, receptor (CD16b)	2215	202292	202298	202293	0.400516	0.516746	0.711696	0.173401	0.363972	0.574733	-1.70302	-0.147539	0.810818	0.0585531	0.972735	0.233717	-0.34658	0.76598
SCN2B	sodium channel, voltage-gated, type II, beta	6327	7236	7421		0.2188	0.883075		0.176047	0.622696		-1.67126	0.978964		0.0687566	0.163703		-0.346147	0.808434
COAS2	peptidylprolyl isomerase A (cyclophilin A)-like 4	164022	202399	202400	124307	0.400413	0.838321	0.76262	0.17521	0.331752	0.624759	-1.68125	-0.341982	0.985902	0.0446384	0.833914	0.157137	-0.345778	0.766973
INSR	insulin receptor	3643	103297	103467	103384	0.426394	0.591335	0.653186	0.30047	0.322749	0.374488	-0.549751	-0.3997	-0.087785	0.627329	0.774037	0.703134	-0.345745	0.766989
HMGA1	high mobility group AT-hook 1	3159	38139	217139	38228	0.955928	0.345545	0.982905	0.225972	0.304649	0.527594	-1.14751	-0.520776	0.631287	0.191122	0.66797	0.324675	-0.345665	0.767098
PLSCR1	phospholipid scramblase 1	5359	121077	29053	121078	0.619885	0.796391	0.860903	0.143209	0.498867	0.508754	-2.10435	0.513832	0.555005	0.0157117	0.400008	0.363796	-0.345169	0.767732
CARD8	caspase recruitment domain family, member 8	22900	5715	46236		0.300967	0.675226		0.242974	0.451611		-0.995325	0.305061		0.365149	0.561489		-0.345132	0.809458
PLCZ1	phospholipase C, zeta 1	89869	35212	35121	35297	0.340594	0.541974	0.556275	0.157888	0.378845	0.608722	-1.89963	-0.0635154	0.931349	0.0394932	0.904463	0.207108	-0.343933	0.769256
UBE2I	ubiquitin-conjugating enzyme E2I (UBC9 homolog, yeast)	7329	120324	120322	120323	0.507463	0.9584	0.892708	0.162663	0.442517	0.506054	-1.83714	0.262388	0.543842	0.046911	0.594317	0.376333	-0.343635	0.769619
HARS2	histidyl-tRNA synthetase 2	92675	122446	36167	36263	0.382956	0.400115	0.549892	0.259379	0.311815	0.45048	-0.858257	-0.472006	0.299801	0.387835	0.714455	0.568436	-0.343487	0.769784
ATP1A1	ATPase, Na+/K+ transporting, alpha 1 polypeptide	476	120183	120184	120182	0.184406	0.695334	0.639635	0.240404	0.384281	0.394403	-1.01763	-0.0336285	0.0209112	0.305045	0.864089	0.827013	-0.343449	0.769831
HPRT1	hypoxanthine phosphoribosyltransferase 1 (Lesch-Nyhan syndrome)	3251	8040	110614	110613	0.486814	0.650712	0.830705	0.139844	0.420116	0.620606	-2.15423	0.153407	0.971912	0.0151731	0.690964	0.159673	-0.34297	0.770455
OAS1	2,5-oligoadenylate synthetase 1, 40/46kDa	4938	119340	117534	117535	0.44849	0.761815	0.696183	0.12909	0.433058	0.653019	-2.32209	0.217057	1.07871	0.00825853	0.624176	0.154095	-0.342106	0.77153
KLRG1	killer cell lectin-like receptor subfamily G, member 1	10219	107843	111610	111612	0.391958	0.206272	0.568906	0.172125	0.409353	0.518409	-1.71852	0.0989594	0.594442	0.0515723	0.770041	0.347131	-0.341705	0.772004
FKBP6	FK506 binding protein 6, 36kDa	8468	118100	118099	117175	0.517601	0.909483	0.381926	0.281901	0.282974	0.45792	-0.683578	-0.675607	0.334163	0.528996	0.539667	0.542616	-0.341674	0.772027
HMGCR	3-hydroxy-3-methylglutaryl-Coenzyme A reductase	3156	110744	110740	110742	0.161304	0.252628	0.768991	0.24818	0.24926	0.590584	-0.950852	-0.941741	0.867892	0.346344	0.235721	0.211637	-0.341567	0.77217
KIR2DL2	killer cell immunoglobulin-like receptor, two domains, long cytoplasmic tail, 2	3803	213325	213336	213337	0.54425	0.635418	0.760049	0.239782	0.372915	0.409251	-1.02307	-0.096615	0.0984368	0.280414	0.926772	0.740479	-0.340415	0.773586
ADH7	alcohol dehydrogenase 7 (class IV), mu or sigma polypeptide	131	8880	9067	8975	0.4715	0.205236	0.608094	0.317778	0.332084	0.34692	-0.432264	-0.339887	-0.2482	0.751207	0.880938	0.906132	-0.340117	0.773951
KCNE4	potassium voltage-gated channel, Isk-related family, member 4	23704	105519	105520		0.408534	0.711811		0.287854	0.383373		-0.639741	-0.0385921		0.626647	0.871199		-0.339166	0.815567
REN	renin	5972	105558	105557		0.741465	0.724439		0.249549	0.442283		-0.939309	0.261274		0.342569	0.571016		-0.339017	0.815723
GPD1L	glycerol-3-phosphate dehydrogenase 1-like	23171	108679	113478	108680	0.662098	0.404917	0.492243	0.228104	0.32149	0.500515	-1.12781	-0.4079	0.520754	0.221998	0.73006	0.39149	-0.338318	0.776188
LYPLAL1	lysophospholipase-like 1	127018	36798	36884	36965	0.276798	0.769091	0.17157	0.243133	0.364567	0.414364	-0.993952	-0.144111	0.124484	0.323782	0.859594	0.6979	-0.33786	0.776752
CLCN1	chloride channel 1, skeletal muscle (Thomsen disease, autosomal dominant)	1180	104308	104307	104309	0.874975	1.04268	0.705886	0.209922	0.32524	0.538163	-1.30207	-0.383574	0.672897	0.17441	0.815193	0.287436	-0.337582	0.777105
PPP4C	protein phosphatase 4 (formerly X), catalytic subunit	5531	4441	105835	105834	0.549154	0.709754	0.253748	0.255352	0.349858	0.411614	-0.891084	-0.230505	0.110514	0.380356	0.920295	0.699976	-0.337025	0.777786
MGC35130	ubiquitin-conjugating enzyme E2U (putative)	148581	122057	122056	122058	0.419739	0.496558	1.1163	0.134983	0.306349	0.890209	-2.22845	-0.509102	1.72873	0.0116286	0.6739	0.0219122	-0.336275	0.778765
CDK4	cyclin-dependent kinase 4	1019	44756	213350	44852	0.653577	0.358084	0.449223	0.300399	0.322707	0.380036	-0.550251	-0.399973	-0.0569355	0.67408	0.782043	0.889841	-0.33572	0.779403
HEMK1	HemK methyltransferase family member 1	51409	119330	117963	119329	0.29216	0.703532	0.80427	0.282629	0.291202	0.448661	-0.678168	-0.615481	0.29131	0.540936	0.587831	0.56807	-0.334113	0.781401
STS	steroid sulfatase (microsomal), arylsulfatase C, isozyme S	412	119054	119055	119056	0.740991	0.589023	0.844522	0.266025	0.371968	0.373942	-0.805186	-0.101947	-0.0908455	0.434511	0.926296	0.930717	-0.332659	0.783205
ABCA9	ATP-binding cassette, sub-family A (ABC1), member 9	10350	117715	117716	117717	0.552885	0.557379	0.631506	0.181617	0.332057	0.613619	-1.60591	-0.340058	0.948159	0.0793712	0.837617	0.165001	-0.332602	0.783295
ASAHL	N-acylsphingosine amidohydrolase (acid ceramidase)-like	27163	119303	119304		0.473461	0.629992		0.201434	0.55171		-1.38865	0.72505		0.134419	0.271284		-0.331801	0.82314
USP48	ubiquitin specific protease 48	84196	105257	105255	105256	0.532427	0.698153	0.349186	0.190484	0.195296	0.99627	-1.50591	-1.45357	1.96487	0.101548	0.112878	0.00737652	-0.331537	0.784649
RASL12	RAS-like, family 12	51285	120574	120576	120575	0.553467	0.836739	0.558203	0.176151	0.408537	0.515127	-1.67002	0.0947731	0.581122	0.0685472	0.742254	0.355604	-0.331374	0.784819
LIM	PDZ and LIM domain 5	10611	126674	126673	126675	0.42518	0.369283	0.410835	0.18785	0.405891	0.48649	-1.53512	0.0811431	0.461128	0.0813394	0.562263	0.436893	-0.33095	0.785342
NADSYN1	NADSYN1	55191	26502	26408	26312	0.523092	0.514292	0.547161	0.203044	0.379399	0.481949	-1.37195	-0.060453	0.441457	0.140277	0.891758	0.453795	-0.330316	0.786128
HTR1F	5-hydroxytryptamine (serotonin) receptor 1F	3355	1756	1850	1938	0.41536	0.612019	0.600981	0.224151	0.375881	0.440886	-1.16448	-0.0799957	0.254637	0.224536	0.923147	0.847166	-0.329946	0.786583
LGALS3BP	lectin, galactoside-binding, soluble, 3 binding protein	3959	118210	107756	114552	0.873368	0.148011	0.613589	0.291769	0.353891	0.359897	-0.611399	-0.206459	-0.171159	0.591752	0.971429	0.987461	-0.329672	0.786918
TAB3	TAB3	257397	122060	122059	122061	0.880672	0.473648	0.868213	0.241074	0.339683	0.454217	-1.01179	-0.292425	0.317131	0.302237	0.895542	0.549666	-0.329028	0.787725
HIP2	huntingtin interacting protein 2	3093	145244	145246	145245	0.449569	0.785504	0.98334	0.288685	0.299492	0.430489	-0.633695	-0.556596	0.204573	0.554849	0.638501	0.635732	-0.328573	0.788289
MAP3K4	mitogen-activated protein kinase kinase kinase 4	4216	1470	1564	1654	0.674509	0.363704	0.554251	0.153723	0.4628	0.523798	-1.95572	0.356404	0.616137	0.0278843	0.521329	0.335301	-0.327726	0.789366
LSS	lanosterol synthase (2,3-oxidosqualene-lanosterol cyclase)	4047	118653	118654	117054	0.289368	0.537948	0.655575	0.222417	0.388479	0.431435	-1.18078	-0.0108353	0.209179	0.220359	0.918227	0.643314	-0.327477	0.789657
IL22RA1	interleukin 22 receptor, alpha 1	58985	112135	109375	112134	0.578765	0.510289	0.673711	0.252527	0.330136	0.447209	-0.914421	-0.352225	0.28451	0.349028	0.807107	0.574781	-0.327379	0.789777
CRYZ	crystallin, zeta (quinone reductase)	1429	106608	112816		0.258056	0.892027		0.323974	0.344668		-0.391756	-0.261857		0.793175	0.93719		-0.326806	0.828265
KCNC4	potassium voltage-gated channel, Shaw-related subfamily, member 4	3749	7343	105458	46103	0.48345	0.839525	1.09521	0.283774	0.288935	0.455817	-0.669689	-0.631874	0.324508	0.537496	0.549728	0.530655	-0.325685	0.791887
DPYSL5	dihydropyrimidinase-like 5	56896	119354	119353		0.544793	0.524287		0.20183	0.553858		-1.38453	0.733203		0.135769	0.266217		-0.325665	0.829452
SLC5A1	solute carrier family 5 (sodium/glucose cotransporter), member 1	6523	116833	118926		0.693394	0.712694		0.271939	0.411123		-0.759053	0.108013		0.460692	0.727471		-0.32552	0.829592
IL2RA	interleukin 2 receptor, alpha	3559	106093	106095	106094	0.380773	0.566451	0.832413	0.190244	0.42122	0.466778	-1.50855	0.158914	0.374359	0.0997089	0.822187	0.51617	-0.325093	0.792635
CTPS2	CTP synthase II	56474	117998	117999	118000	0.423546	0.509141	0.651219	0.261327	0.322906	0.443403	-0.842562	-0.398683	0.266582	0.412018	0.783483	0.58808	-0.324888	0.792881
CST3	cystatin C (amyloid angiopathy and cerebral hemorrhage)	1471	122278	122277	122279	0.60592	0.600111	1.19681	0.237153	0.336476	0.468897	-1.0462	-0.312323	0.383861	0.285697	0.858184	0.552701	-0.324886	0.792886
HGFAC	HGF activator	3083	10086	45983		0.701165	0.404423		0.214076	0.522738		-1.26095	0.611888		0.145792	0.346554		-0.324534	0.830615
CACNB4	calcium channel, voltage-dependent, beta 4 subunit	785	7130	104345	105412	0.578924	1.06152	0.701737	0.280521	0.319888	0.417356	-0.693872	-0.418383	0.139577	0.515207	0.748776	0.701399	-0.324226	0.793705
FCN2	ficolin (collagen/fibrinogen domain containing lectin) 2 (hucolin)	2220	14097	46075	122365	0.735706	0.722785	0.659331	0.269851	0.275307	0.504341	-0.775222	-0.733235	0.536727	0.377783	0.487017	0.384505	-0.32391	0.794103
MAP2K1	mitogen-activated protein kinase kinase 1	5604	325	326		0.647365	0.402852		0.328936	0.340409		-0.359868	-0.287944		0.828678	0.885965		-0.323906	0.831252
HPGD	hydroxyprostaglandin dehydrogenase 15-(NAD)	3248	9027	106291	9115	0.341974	0.839331	0.660059	0.186135	0.353767	0.569524	-1.55436	-0.207195	0.791716	0.0902355	0.934322	0.238515	-0.323279	0.794901
RAB18	RAB18, member RAS oncogene family	22931	120633	120634		0.398091	0.71978		0.232559	0.481801		-1.08723	0.44081		0.267032	0.444809		-0.323208	0.831978
TRUB1	TruB pseudouridine (psi) synthase homolog 1 (E. coli)	142940	118059	118061	118060	1.00267	0.68981	0.981957	0.218281	0.358114	0.480064	-1.22015	-0.181574	0.433236	0.155949	0.966453	0.450409	-0.32283	0.795453
MAP3K7IP2	mitogen-activated protein kinase kinase kinase 7 interacting protein 2	23118	136739	136740		0.815953	0.326859		0.249526	0.44953		-0.939504	0.29537		0.322929	0.543391		-0.322067	0.833151
YME1L1	YME1-like 1 (S. cerevisiae)	10730	104215	104216		0.552496	0.438406		0.216171	0.518908		-1.24053	0.596461		0.192195	0.35309		-0.322034	0.833189
AKAP3	A kinase (PRKA) anchor protein 3	10566	135790	135789	135788	0.504717	0.992906	0.383851	0.19705	0.326809	0.58347	-1.43481	-0.373475	0.84247	0.122921	0.807729	0.139777	-0.32194	0.796571
NTSR2	neurotensin receptor 2	23620	2148	46194	2055	0.464646	0.690783	0.510659	0.241339	0.341566	0.455884	-1.00949	-0.280826	0.324818	0.30568	0.932732	0.518994	-0.321832	0.796695
LOC169355	LOC169355	169355	110544	122457	110545	0.693208	0.413752	0.664852	0.176862	0.413421	0.51508	-1.66156	0.119708	0.580931	0.0645981	0.713135	0.353611	-0.320308	0.798611
SEC23A	Sec23 homolog A (S. cerevisiae)	10484	17702	17883	17796	0.593718	0.456862	0.651593	0.161678	0.401125	0.58076	-1.84987	0.0563655	0.832702	0.0389092	0.777419	0.211941	-0.320269	0.798665
CDC2L1	cell division cycle 2-like 1 (PITSLRE proteins)	984	214538	214537	41656	0.528917	1.19215	0.784493	0.137095	0.4064	0.676253	-2.19588	0.0837726	1.15206	0.0125332	0.754015	0.118503	-0.320015	0.798994
GPR154	G protein-coupled receptor 154	387129	149572	149571	149573	0.696763	0.545925	0.627382	0.225847	0.309617	0.53906	-1.14866	-0.48684	0.67639	0.244603	0.702886	0.292766	-0.319705	0.799358
GPR77	G protein-coupled receptor 77	27202	46294	5878		0.566575	0.93387		0.217602	0.517067		-1.22669	0.589007		0.209327	0.348259		-0.318841	0.836482
GLP2R	glucagon-like peptide 2 receptor	9340	5053	5146	5237	0.564868	1.03427	0.196183	0.226681	0.267902	0.621506	-1.14094	-0.790436	0.974952	0.236011	0.419747	0.1275	-0.318807	0.800485
CARD14	caspase recruitment domain family, member 14	79092	6161	6255	6346	0.655909	0.955096	0.491781	0.232689	0.284783	0.569972	-1.08605	-0.662241	0.793368	0.255076	0.493322	0.237502	-0.318309	0.801104
PNMT	phenylethanolamine N-methyltransferase	5409	111197	41770	111199	0.119175	0.346095	0.849818	0.206344	0.270567	0.676593	-1.33813	-0.769669	1.15311	0.152189	0.434212	0.107229	-0.318229	0.801213
CDC14A	CDC14 cell division cycle 14 homolog A (S. cerevisiae)	8556	105907	105908		0.625664	0.912129		0.220599	0.510527		-1.19799	0.562302		0.128263	0.421786		-0.317843	0.837511
SLC17A2	solute carrier family 17 (sodium phosphate), member 2	10246	117375	119999		0.744856	0.676725		0.294334	0.38271		-0.593038	-0.0422229		0.576311	0.867509		-0.31763	0.837724
HDAC4	histone deacetylase 4	9759	114593	107928		0.439	0.59174		0.329502	0.342019		-0.356259	-0.278045		0.82869	0.848821		-0.317152	0.838216
GSTA5	glutathione S-transferase A5	221357	40376	40283	46536	0.285006	0.575018	0.709192	0.243668	0.32102	0.483792	-0.98934	-0.410968	0.449464	0.317016	0.76805	0.444231	-0.316948	0.802801
P2RY5	purinergic receptor P2Y, G-protein coupled, 5	10161	2201	2112	2017	1.04645	0.395031	0.793371	0.204562	0.370055	0.500624	-1.35632	-0.112763	0.521209	0.146735	0.946433	0.379171	-0.31596	0.804042
GALNT14	UDP-N-acetyl-alpha-D-galactosamine:polypeptide N-acetylgalactosaminyltransferase 14 (GalNAc-T14)	79623	112205	112204	112206	0.264195	0.846969	0.514086	0.174879	0.395132	0.548614	-1.68522	0.0247885	0.713244	0.0655704	0.806958	0.276592	-0.31573	0.804336
AQP2	aquaporin 2 (collecting duct)	359	120966	120967	120965	0.369747	0.390823	0.34779	0.188223	0.364781	0.553021	-1.53096	-0.14288	0.730031	0.101651	0.967742	0.233618	-0.314604	0.805743
GUSB	glucuronidase, beta	2990	119041	119042	119040	0.26418	0.363895	0.668358	0.279843	0.346059	0.39217	-0.698952	-0.253408	0.00899828	0.549765	0.809841	0.987011	-0.314454	0.805917
TLR1	toll-like receptor 1	7096	111282	111283		0.287161	1.04444		0.243379	0.464426		-0.991824	0.363758		0.311392	0.505766		-0.314033	0.841442
CYB5R2	CYB5R2	51700	111954	111955	111956	0.370481	0.722445	0.760388	0.122704	0.552187	0.560876	-2.42852	0.726865	0.759619	0.00504684	0.270697	0.252047	-0.314012	0.806508
BCS1L	BCS1-like (yeast)	617	119218	119217	119216	0.603737	0.83526	0.693311	0.110112	0.523531	0.659267	-2.65567	0.61507	1.09869	0.00225827	0.34038	0.122662	-0.31397	0.806571
GPR61	G protein-coupled receptor 61	83873	6280	6369	6187	0.32083	0.187764	0.57859	0.177639	0.30882	0.693153	-1.65237	-0.49225	1.20384	0.0737491	0.695936	0.130852	-0.313594	0.807017
CREBBP	CREB binding protein (Rubinstein-Taybi syndrome)	1387	107394	114409	114408	0.517609	0.44117	0.413663	0.243378	0.313708	0.498043	-0.991839	-0.459306	0.510367	0.319406	0.736082	0.333411	-0.313593	0.807001
CHST3	carbohydrate (chondroitin 6) sulfotransferase 3	9469	111444	111446	111445	0.449051	0.410629	0.770034	0.240766	0.387466	0.407642	-1.01448	-0.0163146	0.0901725	0.302186	0.763736	0.769953	-0.31354	0.807065
TGM7	transglutaminase 7	116179	119381	118055	119382	0.528499	0.557066	0.604766	0.257143	0.276085	0.536333	-0.876423	-0.727316	0.665749	0.402357	0.504428	0.295192	-0.312663	0.808168
BRD4	bromodomain containing 4	23476	1512	1605	1694	0.677843	0.771461	0.786742	0.284314	0.331293	0.404608	-0.665701	-0.344891	0.0745032	0.534062	0.832977	0.789618	-0.312029	0.808955
MYH11	myosin, heavy polypeptide 11, smooth muscle	4629	118370	118372	118371	0.164847	0.423636	0.937577	0.240213	0.298976	0.530693	-1.0193	-0.560208	0.643573	0.277501	0.620911	0.315395	-0.311977	0.809028
RALA	v-ral simian leukemia viral oncogene homolog A (ras related)	5898	120427	120428	120429	0.546497	1.03719	0.972107	0.195148	0.328082	0.596087	-1.45516	-0.36532	0.887349	0.121665	0.823034	0.192778	-0.311044	0.810205
GAK	cyclin G associated kinase	2580	118757	118756	118758	0.425807	0.123766	0.627671	0.178719	0.460975	0.463307	-1.63966	0.348113	0.358699	0.0731878	0.616247	0.513726	-0.310948	0.810325
PIK3CD	phosphoinositide-3-kinase, catalytic, delta polypeptide	5293	143977	143975	143976	0.307488	0.321486	0.338426	0.171995	0.399307	0.556299	-1.72011	0.0468359	0.742428	0.0574353	0.653644	0.256671	-0.310281	0.811165
DHX35	DEAH (Asp-Glu-Ala-His) box polypeptide 35	60625	29473	29381	29562	0.374067	0.544918	0.521154	0.227907	0.283541	0.591459	-1.12962	-0.671412	0.870997	0.24497	0.540085	0.207557	-0.310011	0.811497
NIT1	nitrilase 1	4817	119243	119241	119242	0.689575	0.472985	0.67119	0.239845	0.306518	0.521216	-1.02251	-0.507944	0.605772	0.237828	0.683603	0.318513	-0.308228	0.81373
IF	I factor (complement)	3426	104269	103868		0.345494	0.398327		0.182227	0.623736		-1.59888	0.982467		0.0827952	0.128649		-0.308205	0.847478
LDHD	lactate dehydrogenase D	197257	40350	40254	40440	0.425814	0.284276	0.564593	0.156322	0.284327	0.862253	-1.92055	-0.665601	1.66179	0.0300205	0.933417	0.0267571	-0.308119	0.813896
NRPS998	NRPS998	132949	110485	110484	110486	0.566803	0.440961	0.80746	0.264103	0.325829	0.445541	-0.820397	-0.379776	0.276672	0.414145	0.759945	0.589082	-0.307834	0.814221
PSMC3	proteasome (prosome, macropain) 26S subunit, ATPase, 3	5702	120256	120257		0.402244	0.428389		0.198885	0.571728		-1.41537	0.799821		0.139158	0.235065		-0.307775	0.847918
GEM	GTP binding protein overexpressed in skeletal muscle	2669	16101	16006	16186	0.248682	0.136359	0.604374	0.289263	0.315647	0.420279	-0.629496	-0.446382	0.154218	0.464716	0.765271	0.692942	-0.30722	0.81499
MAK	male germ cell-associated kinase	4117	734	735	736	0.498898	0.187665	0.771565	0.270842	0.371581	0.381567	-0.76754	-0.104131	-0.0484989	0.468706	0.486536	0.877915	-0.306723	0.815614
SAMHD1	SAM domain and HD domain 1	25939	22945	23135	23041	0.48949	0.329376	0.967425	0.159603	0.371246	0.64834	-1.87697	-0.106027	1.06363	0.0345533	0.929393	0.129322	-0.306455	0.815973
CES1	carboxylesterase 1 (monocyte/macrophage serine esterase 1)	1066	119599	119600	119601	0.358697	0.260175	0.801859	0.202537	0.351475	0.539903	-1.37719	-0.220831	0.679668	0.138563	0.964789	0.292345	-0.306118	0.816384
[truncated: 3,496 more rows]
[truncated: 1 more columns]
